# Supplementary material for: Bis(4-fluoro­benzoato-κ2 O,O′)bis­(nicotinamide-κN 1)zinc(II) monohydrate
Source: Acta Crystallogr Sect E Struct Rep Online. 2008 Feb 6;64(Pt 3):m460–1. doi: 10.1107/S1600536808003747 (PMC2960841; doi:10.1107/S1600536808003747)
Supplement: Supplementary file 1 [file e-64-0m460-sup1.cif]

##############################################################################
###                                                                        ###
###        Electronic paper (Acta Crystallographica Section E)             ###
###                                                                        ###
##############################################################################
#                                                                            #
# This CIF contains the data in a paper accepted for publication in Acta     #
# Crystallographica Section E. It conforms to the requirements of Notes      #
# for Authors for Section E, and has been peer reviewed under the auspices   #
# of the IUCr Commission on Journals.                                        #
#                                                                            #
# Full details of the Crystallographic Information File format               #
# are given in the paper "The Crystallographic Information File (CIF):       #
# a New Standard Archive File for Crystallography" by S. R. Hall, F. H.      #
# Allen and I. D. Brown [Acta Cryst. (1991), A47, 655-685].                  #
#                                                                            #
# The current version of the core CIF dictionary is obtainable from          #
# ftp://ftp.iucr.org/pub/cif_core.dic. The current version number is 2.1.    #
#                                                                            #
# Software is freely available for graphical display of the structure(s) in  #
# this CIF.  For information consult the CIF home page http://www.iucr.org/  #
# cif/home.html                                                              #
#                                                                            #
##############################################################################
                                             
data_I
_audit_creation_method     SHELXL-97
_chemical_name_systematic
;
Bis(4-fluorobenzoato-\k^2^O,O')bis(nicotinamide-\kN^1^)zinc(II) monohydrate
;
_chemical_name_common     ?
_chemical_formula_moiety     'C26 H20 F2 N4 O6 Zn, H2 O'
_chemical_formula_sum     'C26 H22 F2 N4 O7 Zn'
_chemical_formula_iupac     '[Zn (C7 H4 F O2)2 (C6 H6 N2 O)2], H2 O'
_chemical_formula_weight     605.87
_chemical_melting_point     ?
_symmetry_cell_setting     triclinic
_symmetry_space_group_name_H-M     'P -1'
_symmetry_space_group_name_Hall     '-P 1'
loop_
    _symmetry_equiv_pos_as_xyz
    'x, y, z'
    '-x, -y, -z'
_cell_length_a     8.2363(2)
_cell_length_b     12.3711(2)
_cell_length_c     14.8971(3)
_cell_angle_alpha     113.178(14)
_cell_angle_beta     99.015(17)
_cell_angle_gamma     99.465(16)
_cell_volume     1334.7(2)
_cell_formula_units_Z     2
_cell_measurement_reflns_used     25
_cell_measurement_theta_min     6.3
_cell_measurement_theta_max     15.8
_cell_measurement_temperature     294(2)
_exptl_crystal_description     block
_exptl_crystal_colour     colorless
_exptl_crystal_size_max     0.30
_exptl_crystal_size_mid     0.25
_exptl_crystal_size_min     0.20
_exptl_crystal_density_diffrn     1.508
_exptl_crystal_density_meas     ?
_exptl_crystal_density_method     'not measured'
_exptl_crystal_F_000     620
_exptl_absorpt_coefficient_mu     0.986
_exptl_absorpt_correction_type     psi-scan
_exptl_absorpt_process_details     '(North <i>et al.</i>,  1968)'
_exptl_absorpt_correction_T_min     0.735
_exptl_absorpt_correction_T_max     0.816
_diffrn_ambient_temperature     294(2)
_diffrn_radiation_type     MoK\a
_diffrn_radiation_wavelength     0.71073
_diffrn_radiation_source     'fine-focus sealed tube'
_diffrn_radiation_monochromator     graphite
_diffrn_measurement_device_type     'Enraf--Nonius TurboCAD-4'
_diffrn_measurement_method     \w
_diffrn_detector_area_resol_mean     ?
_diffrn_reflns_number     5794
_diffrn_reflns_av_R_equivalents     0.0577
_diffrn_reflns_av_sigmaI/netI     0.0340
_diffrn_reflns_theta_min     2.59
_diffrn_reflns_theta_max     26.29
_diffrn_reflns_theta_full     26.29
_diffrn_measured_fraction_theta_max     0.998
_diffrn_measured_fraction_theta_full     0.998
_diffrn_reflns_limit_h_min     0
_diffrn_reflns_limit_h_max     10
_diffrn_reflns_limit_k_min     -15
_diffrn_reflns_limit_k_max     15
_diffrn_reflns_limit_l_min     -18
_diffrn_reflns_limit_l_max     18
_diffrn_standards_number     3
_diffrn_standards_interval_count     ?
_diffrn_standards_interval_time     120
_diffrn_standards_decay_%     1
_reflns_number_total     5401
_reflns_number_gt     4454
_reflns_threshold_expression     I>2\s(I)
_refine_ls_structure_factor_coef     Fsqd
_refine_ls_matrix_type     full
_refine_ls_R_factor_all     0.0730
_refine_ls_R_factor_gt     0.0579
_refine_ls_wR_factor_gt     0.1436
_refine_ls_wR_factor_ref     0.1523
_refine_ls_goodness_of_fit_ref     1.136
_refine_ls_restrained_S_all     1.158
_refine_ls_number_reflns     5401
_refine_ls_number_parameters     368
_refine_ls_number_restraints     4
_refine_ls_hydrogen_treatment     mixed
_refine_ls_weighting_scheme     calc
_refine_ls_weighting_details
         'calc w=1/[\s^2^(Fo^2^)+(0.1013P)^2^+0.1012P] where P=(Fo^2^+2Fc^2^)/3'
_atom_sites_solution_hydrogens     geom
_atom_sites_solution_primary     direct
_atom_sites_solution_secondary     difmap
_refine_ls_shift/su_max     0.000
_refine_ls_shift/su_mean     0.000
_refine_diff_density_max     0.701
_refine_diff_density_min     -0.898
_refine_ls_extinction_method     'SHELXL97 (Sheldrick, 2008)'
_refine_ls_extinction_coef     0.052(4)
_refine_ls_extinction_expression
                                  'Fc^*^=kFc[1+0.001xFc^2^\l^3^/sin(2\q)]^-1/4^'
loop_
    _atom_type_symbol
    _atom_type_description
    _atom_type_scat_dispersion_real
    _atom_type_scat_dispersion_imag
    _atom_type_scat_source
    'C' 'C' 0.0030 0.0020
                         'International Tables Vol C Tables 4.2.6.8 and 6.1.1.4'
    'H' 'H' 0.0000 0.0000
                         'International Tables Vol C Tables 4.2.6.8 and 6.1.1.4'
    'F' 'F' 0.0170 0.0100
                         'International Tables Vol C Tables 4.2.6.8 and 6.1.1.4'
    'N' 'N' 0.0060 0.0030
                         'International Tables Vol C Tables 4.2.6.8 and 6.1.1.4'
    'O' 'O' 0.0110 0.0060
                         'International Tables Vol C Tables 4.2.6.8 and 6.1.1.4'
    'Zn' 'Zn' 0.2840 1.4300
                         'International Tables Vol C Tables 4.2.6.8 and 6.1.1.4'
    'Cl' 'Cl' 0.1480 0.1590
                         'International Tables Vol C Tables 4.2.6.8 and 6.1.1.4'
_computing_data_collection     'CAD-4 EXPRESS (Enraf--Nonius, 1994)'
_computing_cell_refinement     'CAD-4 EXPRESS (Enraf--Nonius, 1994)'
_computing_data_reduction     'XCAD4 (Harms & Wocadlo, 1995)'
_computing_structure_solution     'SHELXS97 (Sheldrick, 2008)'
_computing_structure_refinement     'SHELXL97 (Sheldrick, 2008)'
_computing_molecular_graphics     'ORTEP-3 for Windows (Farrugia, 1997)'
_computing_publication_material     'WinGX (Farrugia, 1999)'
loop_
    _atom_site_type_symbol
    _atom_site_label
    _atom_site_fract_x
    _atom_site_fract_y
    _atom_site_fract_z
    _atom_site_U_iso_or_equiv
    _atom_site_adp_type
    _atom_site_calc_flag
    _atom_site_refinement_flags
    _atom_site_occupancy
    _atom_site_disorder_assembly
    _atom_site_disorder_group
    Zn Zn 0.39886(4) 0.27400(3) 0.12795(2) 0.04482(17) Uani d . 1 . .
    F F1 0.3683(5) -0.0772(3) -0.46673(18) 0.1135(10) Uani d . 1 . .
    F F2 1.3183(4) 0.6557(3) 0.5118(2) 0.1174(11) Uani d . 1 . .
    O O1 0.3504(3) 0.14478(19) -0.01064(16) 0.0548(5) Uani d . 1 . .
    O O2 0.4950(3) 0.30575(19) -0.01740(17) 0.0551(5) Uani d . 1 . .
    O O3 0.5801(3) 0.4167(3) 0.2340(2) 0.0702(7) Uani d . 1 . .
    O O4 0.6874(4) 0.2602(2) 0.1867(2) 0.0769(8) Uani d . 1 . .
    O O5 0.1224(4) 0.1149(2) 0.48350(18) 0.0745(8) Uani d . 1 . .
    O O6 -0.0625(3) 0.71261(19) 0.16243(18) 0.0596(6) Uani d . 1 . .
    O O7 0.2133(11) -0.0996(5) -0.0339(6) 0.230(4) Uani d D 1 . .
    H H71 0.295(9) -0.022(4) -0.005(7) 0.237 Uiso d D 1 . .
    H H72 0.260(10) -0.154(6) -0.078(6) 0.237 Uiso d D 1 . .
    N N1 0.3033(3) 0.1816(2) 0.20611(18) 0.0459(6) Uani d . 1 . .
    N N2 0.0163(4) -0.0739(3) 0.3616(2) 0.0637(8) Uani d . 1 . .
    H H2A -0.0266 -0.0998 0.4007 0.076 Uiso calc R 1 . .
    H H2B 0.0043 -0.1228 0.2996 0.076 Uiso calc R 1 . .
    N N3 0.2216(3) 0.3771(2) 0.12605(18) 0.0447(5) Uani d . 1 . .
    N N4 -0.2859(4) 0.5519(3) 0.0811(2) 0.0590(7) Uani d . 1 . .
    H H4A -0.3543 0.5964 0.0773 0.071 Uiso calc R 1 . .
    H H4B -0.3235 0.4743 0.0560 0.071 Uiso calc R 1 . .
    C C1 0.4207(4) 0.1958(3) -0.0584(2) 0.0456(6) Uani d . 1 . .
    C C2 0.4091(4) 0.1219(3) -0.1675(2) 0.0468(7) Uani d . 1 . .
    C C3 0.4631(5) 0.1776(3) -0.2257(3) 0.0686(10) Uani d . 1 . .
    H H3 0.5087 0.2611 -0.1964 0.082 Uiso calc R 1 . .
    C C4 0.4501(6) 0.1109(4) -0.3262(3) 0.0845(13) Uani d . 1 . .
    H H4 0.4858 0.1482 -0.3655 0.101 Uiso calc R 1 . .
    C C5 0.3844(6) -0.0099(4) -0.3665(3) 0.0733(10) Uani d . 1 . .
    C C6 0.3290(6) -0.0687(3) -0.3127(3) 0.0720(10) Uani d . 1 . .
    H H6 0.2827 -0.1522 -0.3432 0.086 Uiso calc R 1 . .
    C C7 0.3433(5) -0.0015(3) -0.2115(3) 0.0616(9) Uani d . 1 . .
    H H7 0.3081 -0.0400 -0.1729 0.074 Uiso calc R 1 . .
    C C8 0.7031(4) 0.3684(3) 0.2396(2) 0.0561(8) Uani d . 1 . .
    C C9 0.8671(4) 0.4466(3) 0.3131(2) 0.0471(7) Uani d . 1 . .
    C C10 0.8903(5) 0.5711(3) 0.3645(3) 0.0576(8) Uani d . 1 . .
    H H10 0.8025 0.6065 0.3537 0.069 Uiso calc R 1 . .
    C C11 1.0424(5) 0.6425(4) 0.4315(3) 0.0723(11) Uani d . 1 . .
    H H11 1.0592 0.7261 0.4657 0.087 Uiso calc R 1 . .
    C C12 1.1677(5) 0.5872(4) 0.4462(3) 0.0720(10) Uani d . 1 . .
    C C13 1.1497(5) 0.4663(4) 0.3980(3) 0.0731(11) Uani d . 1 . .
    H H13 1.2379 0.4319 0.4103 0.088 Uiso calc R 1 . .
    C C14 0.9975(5) 0.3947(3) 0.3299(3) 0.0601(8) Uani d . 1 . .
    H H14 0.9831 0.3114 0.2954 0.072 Uiso calc R 1 . .
    C C15 0.3619(4) 0.2332(3) 0.3051(2) 0.0552(8) Uani d . 1 . .
    H H15 0.4493 0.3037 0.3344 0.066 Uiso calc R 1 . .
    C C16 0.2988(4) 0.1868(3) 0.3668(2) 0.0563(8) Uani d . 1 . .
    H H16 0.3419 0.2268 0.4362 0.068 Uiso calc R 1 . .
    C C17 0.1730(4) 0.0820(3) 0.3253(2) 0.0468(7) Uani d . 1 . .
    C C18 0.1122(5) 0.0265(3) 0.2222(3) 0.0710(11) Uani d . 1 . .
    H H18 0.0274 -0.0455 0.1911 0.085 Uiso calc R 1 . .
    C C19 0.1796(5) 0.0799(4) 0.1658(3) 0.0714(11) Uani d . 1 . .
    H H19 0.1364 0.0430 0.0963 0.086 Uiso calc R 1 . .
    C C20 0.0998(5) 0.0398(3) 0.3964(2) 0.0536(8) Uani d . 1 . .
    C C21 0.0622(4) 0.3283(3) 0.0705(2) 0.0474(7) Uani d . 1 . .
    H H21 0.0288 0.2448 0.0311 0.057 Uiso calc R 1 . .
    C C22 -0.0549(4) 0.3948(3) 0.0684(2) 0.0460(6) Uani d . 1 . .
    H H22 -0.1649 0.3563 0.0288 0.055 Uiso calc R 1 . .
    C C23 -0.0092(4) 0.5193(2) 0.1254(2) 0.0415(6) Uani d . 1 . .
    C C24 0.1563(4) 0.5696(3) 0.1836(2) 0.0535(7) Uani d . 1 . .
    H H24 0.1932 0.6528 0.2237 0.064 Uiso calc R 1 . .
    C C25 0.2657(4) 0.4967(3) 0.1819(3) 0.0539(7) Uani d . 1 . .
    H H25 0.3760 0.5326 0.2217 0.065 Uiso calc R 1 . .
    C C26 -0.1227(4) 0.6028(3) 0.1256(2) 0.0451(6) Uani d . 1 . .
loop_
    _atom_site_aniso_label
    _atom_site_aniso_U_11
    _atom_site_aniso_U_22
    _atom_site_aniso_U_33
    _atom_site_aniso_U_12
    _atom_site_aniso_U_13
    _atom_site_aniso_U_23
    Zn 0.0522(2) 0.0428(2) 0.0383(2) 0.00425(15) 0.01085(15) 0.01931(16)
    F1 0.165(3) 0.109(2) 0.0478(13) 0.020(2) 0.0416(16) 0.0141(14)
    F2 0.0804(17) 0.103(2) 0.097(2) -0.0022(15) -0.0312(15) 0.0000(17)
    O1 0.0764(15) 0.0430(11) 0.0404(11) 0.0061(10) 0.0155(10) 0.0162(9)
    O2 0.0579(13) 0.0396(11) 0.0532(13) 0.0014(9) 0.0015(10) 0.0138(10)
    O3 0.0574(14) 0.0737(17) 0.0754(17) 0.0012(12) -0.0024(12) 0.0409(14)
    O4 0.0813(18) 0.0568(15) 0.0639(16) -0.0109(13) 0.0102(14) 0.0110(13)
    O5 0.118(2) 0.0515(13) 0.0494(14) -0.0009(14) 0.0378(14) 0.0188(11)
    O6 0.0685(14) 0.0359(11) 0.0611(14) 0.0063(10) 0.0086(11) 0.0128(10)
    O7 0.314(9) 0.100(4) 0.263(8) 0.007(5) 0.209(7) 0.032(4)
    N1 0.0529(14) 0.0467(13) 0.0400(12) 0.0058(11) 0.0124(11) 0.0229(11)
    N2 0.094(2) 0.0480(15) 0.0496(16) 0.0031(15) 0.0304(15) 0.0221(13)
    N3 0.0516(13) 0.0441(13) 0.0379(12) 0.0068(11) 0.0113(10) 0.0190(10)
    N4 0.0539(15) 0.0421(13) 0.078(2) 0.0074(12) 0.0060(14) 0.0285(14)
    C1 0.0475(15) 0.0436(15) 0.0431(15) 0.0108(12) 0.0083(12) 0.0172(12)
    C2 0.0505(16) 0.0437(15) 0.0422(15) 0.0080(12) 0.0104(12) 0.0164(12)
    C3 0.087(3) 0.055(2) 0.059(2) -0.0021(18) 0.0273(19) 0.0243(17)
    C4 0.110(3) 0.086(3) 0.063(2) 0.008(3) 0.039(2) 0.037(2)
    C5 0.088(3) 0.082(3) 0.0430(18) 0.020(2) 0.0239(18) 0.0166(18)
    C6 0.103(3) 0.0466(18) 0.0481(19) 0.0094(19) 0.0173(19) 0.0058(15)
    C7 0.086(2) 0.0482(17) 0.0474(18) 0.0106(17) 0.0178(17) 0.0196(14)
    C8 0.0600(19) 0.065(2) 0.0458(17) -0.0015(16) 0.0115(14) 0.0338(16)
    C9 0.0522(16) 0.0520(16) 0.0373(14) 0.0053(13) 0.0119(12) 0.0219(13)
    C10 0.0627(19) 0.0558(18) 0.0514(18) 0.0169(15) 0.0130(15) 0.0196(15)
    C11 0.082(3) 0.051(2) 0.056(2) 0.0103(18) 0.0054(19) 0.0022(16)
    C12 0.059(2) 0.074(2) 0.051(2) 0.0022(18) -0.0064(16) 0.0081(18)
    C13 0.062(2) 0.077(3) 0.071(2) 0.0246(19) 0.0039(19) 0.024(2)
    C14 0.069(2) 0.0504(18) 0.0531(19) 0.0128(16) 0.0121(16) 0.0161(15)
    C15 0.0567(18) 0.0554(18) 0.0450(16) -0.0059(15) 0.0072(14) 0.0228(14)
    C16 0.0651(19) 0.0599(19) 0.0378(15) -0.0006(15) 0.0093(14) 0.0225(14)
    C17 0.0584(17) 0.0448(15) 0.0439(15) 0.0130(13) 0.0184(13) 0.0235(13)
    C18 0.092(3) 0.058(2) 0.0443(18) -0.0178(19) 0.0138(18) 0.0188(16)
    C19 0.088(3) 0.072(2) 0.0381(16) -0.016(2) 0.0103(17) 0.0226(16)
    C20 0.072(2) 0.0472(16) 0.0471(17) 0.0085(15) 0.0245(15) 0.0242(14)
    C21 0.0565(17) 0.0362(14) 0.0408(14) 0.0014(12) 0.0078(13) 0.0133(12)
    C22 0.0476(15) 0.0407(14) 0.0402(14) -0.0001(12) 0.0045(12) 0.0145(12)
    C23 0.0504(15) 0.0396(14) 0.0349(13) 0.0036(12) 0.0121(11) 0.0188(11)
    C24 0.0565(18) 0.0373(14) 0.0522(17) -0.0011(13) 0.0031(14) 0.0134(13)
    C25 0.0503(17) 0.0437(16) 0.0545(18) 0.0015(13) 0.0016(14) 0.0159(14)
    C26 0.0553(17) 0.0424(15) 0.0373(14) 0.0059(13) 0.0117(12) 0.0191(12)
loop_
    _geom_bond_atom_site_label_1
    _geom_bond_atom_site_label_2
    _geom_bond_site_symmetry_2
    _geom_bond_distance
    _geom_bond_publ_flag
    Zn O1 . 1.978(2) yes
    Zn O2 . 2.564(3) yes
    Zn O3 . 2.010(3) yes
    Zn O4 . 2.458(3) yes
    Zn N1 . 2.079(2) yes
    Zn N3 . 2.095(3) yes
    F1 C5 . 1.365(4) ?
    F2 C12 . 1.354(4) ?
    O2 C1 . 1.246(4) ?
    O3 C8 . 1.264(4) ?
    O4 C8 . 1.229(4) ?
    O5 C20 . 1.225(4) ?
    O6 C26 . 1.224(4) ?
    O7 H71 . 0.97(8) ?
    O7 H72 . 0.92(8) ?
    N1 C15 . 1.322(4) ?
    N1 C19 . 1.332(4) ?
    N2 C20 . 1.310(4) ?
    N2 H2A . 0.8600 ?
    N2 H2B . 0.8600 ?
    N3 C25 . 1.332(4) ?
    N3 C21 . 1.333(4) ?
    N4 H4A . 0.8600 ?
    N4 H4B . 0.8600 ?
    C1 O1 . 1.266(4) ?
    C1 C2 . 1.497(4) ?
    C2 C3 . 1.384(4) ?
    C2 C7 . 1.372(4) ?
    C3 C4 . 1.371(6) ?
    C3 H3 . 0.9300 ?
    C4 H4 . 0.9300 ?
    C5 C4 . 1.346(6) ?
    C5 C6 . 1.359(6) ?
    C6 H6 . 0.9300 ?
    C7 C6 . 1.379(5) ?
    C7 H7 . 0.9300 ?
    C9 C14 . 1.377(5) ?
    C9 C10 . 1.386(4) ?
    C9 C8 . 1.494(4) ?
    C10 H10 . 0.9300 ?
    C11 C10 . 1.376(5) ?
    C11 C12 . 1.364(6) ?
    C11 H11 . 0.9300 ?
    C12 C13 . 1.350(6) ?
    C13 H13 . 0.9300 ?
    C14 C13 . 1.384(5) ?
    C14 H14 . 0.9300 ?
    C15 C16 . 1.383(4) ?
    C15 H15 . 0.9300 ?
    C16 H16 . 0.9300 ?
    C17 C16 . 1.365(4) ?
    C17 C18 . 1.377(4) ?
    C17 C20 . 1.514(4) ?
    C18 H18 . 0.9300 ?
    C19 C18 . 1.382(5) ?
    C19 H19 . 0.9300 ?
    C21 H21 . 0.9300 ?
    C22 C21 . 1.372(4) ?
    C22 H22 . 0.9300 ?
    C23 C22 . 1.384(4) ?
    C23 C24 . 1.387(4) ?
    C23 C26 . 1.502(4) ?
    C24 C25 . 1.371(5) ?
    C24 H24 . 0.9300 ?
    C25 H25 . 0.9300 ?
    C26 N4 . 1.326(4) ?
loop_
    _geom_angle_atom_site_label_1
    _geom_angle_atom_site_label_2
    _geom_angle_atom_site_label_3
    _geom_angle_site_symmetry_1
    _geom_angle_site_symmetry_3
    _geom_angle
    _geom_angle_publ_flag
    O1 Zn O2 . . 55.96(12) yes
    O1 Zn O3 . . 142.65(12) yes
    O1 Zn O4 . . 97.49(10) yes
    O1 Zn N1 . . 102.97(9) yes
    O1 Zn N3 . . 106.17(10) yes
    O2 Zn O3 . . 93.35(10) yes
    O2 Zn O4 . . 88.13(10) yes
    O2 Zn N1 . . 158.51(9) yes
    O2 Zn N3 . . 90.70(9) yes
    O3 Zn O4 . . 57.04(10) yes
    O3 Zn N1 . . 104.14(10) yes
    O3 Zn N3 . . 93.66(11) yes
    O4 Zn N1 . . 90.96(10) yes
    O4 Zn N3 . . 150.53(10) yes
    N1 Zn N3 . . 100.39(10) yes
    C1 O1 Zn . . 104.58(18) ?
    C8 O3 Zn . . 101.0(2) ?
    C8 O4 Zn . . 81.0(2) ?
    H72 O7 H71 . . 107(4) ?
    C15 N1 C19 . . 117.5(3) ?
    C15 N1 Zn . . 116.9(2) ?
    C19 N1 Zn . . 125.4(2) ?
    C20 N2 H2A . . 120.0 ?
    C20 N2 H2B . . 120.0 ?
    H2A N2 H2B . . 120.0 ?
    C21 N3 Zn . . 122.8(2) ?
    C25 N3 C21 . . 117.0(3) ?
    C25 N3 Zn . . 120.2(2) ?
    C26 N4 H4A . . 120.0 ?
    C26 N4 H4B . . 120.0 ?
    H4A N4 H4B . . 120.0 ?
    O1 C1 C2 . . 118.5(3) ?
    O2 C1 O1 . . 121.6(3) ?
    O2 C1 C2 . . 119.8(3) ?
    C3 C2 C1 . . 120.2(3) ?
    C7 C2 C3 . . 119.1(3) ?
    C7 C2 C1 . . 120.7(3) ?
    C2 C3 H3 . . 119.7 ?
    C4 C3 C2 . . 120.7(3) ?
    C4 C3 H3 . . 119.7 ?
    C3 C4 H4 . . 120.8 ?
    C5 C4 C3 . . 118.4(4) ?
    C5 C4 H4 . . 120.8 ?
    C4 C5 C6 . . 123.2(3) ?
    C4 C5 F1 . . 119.1(4) ?
    C6 C5 F1 . . 117.8(4) ?
    C5 C6 C7 . . 118.3(3) ?
    C5 C6 H6 . . 120.9 ?
    C7 C6 H6 . . 120.9 ?
    C2 C7 C6 . . 120.4(3) ?
    C2 C7 H7 . . 119.8 ?
    C6 C7 H7 . . 119.8 ?
    O3 C8 Zn . . 50.10(17) ?
    O3 C8 C9 . . 118.0(3) ?
    O4 C8 O3 . . 120.9(3) ?
    O4 C8 C9 . . 121.1(3) ?
    O4 C8 Zn . . 70.8(2) ?
    C9 C8 Zn . . 168.1(3) ?
    C10 C9 C8 . . 120.9(3) ?
    C14 C9 C10 . . 119.4(3) ?
    C14 C9 C8 . . 119.7(3) ?
    C9 C10 H10 . . 119.8 ?
    C11 C10 C9 . . 120.4(3) ?
    C11 C10 H10 . . 119.8 ?
    C10 C11 H11 . . 120.9 ?
    C12 C11 C10 . . 118.2(3) ?
    C12 C11 H11 . . 120.9 ?
    F2 C12 C11 . . 119.1(4) ?
    C13 C12 F2 . . 117.7(4) ?
    C13 C12 C11 . . 123.1(3) ?
    C12 C13 C14 . . 118.7(4) ?
    C12 C13 H13 . . 120.7 ?
    C14 C13 H13 . . 120.7 ?
    C9 C14 C13 . . 120.1(3) ?
    C9 C14 H14 . . 119.9 ?
    C13 C14 H14 . . 119.9 ?
    N1 C15 C16 . . 122.8(3) ?
    N1 C15 H15 . . 118.6 ?
    C16 C15 H15 . . 118.6 ?
    C15 C16 H16 . . 120.2 ?
    C17 C16 C15 . . 119.6(3) ?
    C17 C16 H16 . . 120.2 ?
    C16 C17 C18 . . 118.1(3) ?
    C16 C17 C20 . . 117.5(3) ?
    C18 C17 C20 . . 124.2(3) ?
    C17 C18 C19 . . 118.8(3) ?
    C17 C18 H18 . . 120.6 ?
    C19 C18 H18 . . 120.6 ?
    N1 C19 C18 . . 123.2(3) ?
    N1 C19 H19 . . 118.4 ?
    C18 C19 H19 . . 118.4 ?
    O5 C20 N2 . . 124.0(3) ?
    O5 C20 C17 . . 117.5(3) ?
    N2 C20 C17 . . 118.5(3) ?
    N3 C21 C22 . . 123.4(3) ?
    N3 C21 H21 . . 118.3 ?
    C22 C21 H21 . . 118.3 ?
    C21 C22 C23 . . 119.9(3) ?
    C21 C22 H22 . . 120.0 ?
    C23 C22 H22 . . 120.0 ?
    C22 C23 C24 . . 116.5(3) ?
    C22 C23 C26 . . 125.0(3) ?
    C24 C23 C26 . . 118.5(3) ?
    C23 C24 H24 . . 120.0 ?
    C25 C24 C23 . . 120.1(3) ?
    C25 C24 H24 . . 120.0 ?
    N3 C25 C24 . . 123.2(3) ?
    N3 C25 H25 . . 118.4 ?
    C24 C25 H25 . . 118.4 ?
    O6 C26 N4 . . 122.7(3) ?
    O6 C26 C23 . . 120.1(3) ?
    N4 C26 C23 . . 117.2(3) ?
loop_
    _geom_torsion_atom_site_label_1
    _geom_torsion_atom_site_label_2
    _geom_torsion_atom_site_label_3
    _geom_torsion_atom_site_label_4
    _geom_torsion_site_symmetry_1
    _geom_torsion_site_symmetry_2
    _geom_torsion_site_symmetry_3
    _geom_torsion_site_symmetry_4
    _geom_torsion
    _geom_torsion_publ_flag
    O1 Zn N1 C15 . . . . 159.4(2) ?
    O1 Zn N1 C19 . . . . -25.8(3) ?
    O3 Zn N1 C15 . . . . 5.4(3) ?
    O3 Zn N1 C19 . . . . -179.9(3) ?
    O4 Zn N1 C15 . . . . 61.5(3) ?
    O4 Zn N1 C19 . . . . -123.7(3) ?
    N3 Zn N1 C15 . . . . -91.1(3) ?
    N3 Zn N1 C19 . . . . 83.6(3) ?
    O1 Zn N3 C21 . . . . 35.9(2) ?
    O1 Zn N3 C25 . . . . -144.1(2) ?
    O3 Zn N3 C21 . . . . -176.1(2) ?
    O3 Zn N3 C25 . . . . 3.9(2) ?
    O4 Zn N3 C21 . . . . 178.0(2) ?
    O4 Zn N3 C25 . . . . -2.0(3) ?
    N1 Zn N3 C21 . . . . -71.0(2) ?
    N1 Zn N3 C25 . . . . 109.0(2) ?
    O3 Zn O1 C1 . . . . -38.7(3) ?
    O4 Zn O1 C1 . . . . -81.6(2) ?
    N1 Zn O1 C1 . . . . -174.32(19) ?
    N3 Zn O1 C1 . . . . 80.6(2) ?
    O1 Zn O3 C8 . . . . -53.5(3) ?
    N1 Zn O3 C8 . . . . 81.8(2) ?
    N3 Zn O3 C8 . . . . -176.5(2) ?
    O4 Zn O3 C8 . . . . 0.04(18) ?
    O1 Zn O4 C8 . . . . 150.46(19) ?
    O3 Zn O4 C8 . . . . -0.04(19) ?
    N1 Zn O4 C8 . . . . -106.3(2) ?
    N3 Zn O4 C8 . . . . 7.0(3) ?
    Zn O3 C8 O4 . . . . -0.1(4) ?
    Zn O3 C8 C9 . . . . -179.5(2) ?
    Zn O4 C8 O3 . . . . 0.1(3) ?
    Zn O4 C8 C9 . . . . 179.5(3) ?
    C19 N1 C15 C16 . . . . -0.8(6) ?
    Zn N1 C15 C16 . . . . 174.4(3) ?
    C15 N1 C19 C18 . . . . -0.5(6) ?
    Zn N1 C19 C18 . . . . -175.2(3) ?
    C25 N3 C21 C22 . . . . 0.2(4) ?
    Zn N3 C21 C22 . . . . -179.8(2) ?
    C21 N3 C25 C24 . . . . -0.5(5) ?
    Zn N3 C25 C24 . . . . 179.5(3) ?
    O2 C1 O1 Zn . . . . -2.1(3) ?
    C2 C1 O1 Zn . . . . 179.6(2) ?
    O2 C1 C2 C7 . . . . 173.3(3) ?
    O1 C1 C2 C7 . . . . -8.3(5) ?
    O2 C1 C2 C3 . . . . -7.4(5) ?
    O1 C1 C2 C3 . . . . 171.0(3) ?
    C3 C2 C7 C6 . . . . -0.9(6) ?
    C1 C2 C7 C6 . . . . 178.4(4) ?
    C7 C2 C3 C4 . . . . 0.5(6) ?
    C1 C2 C3 C4 . . . . -178.8(4) ?
    C6 C5 C4 C3 . . . . 0.6(8) ?
    F1 C5 C4 C3 . . . . 179.0(4) ?
    C2 C3 C4 C5 . . . . -0.3(7) ?
    C4 C5 C6 C7 . . . . -1.0(7) ?
    F1 C5 C6 C7 . . . . -179.4(4) ?
    C2 C7 C6 C5 . . . . 1.1(6) ?
    C14 C9 C8 O4 . . . . -6.9(4) ?
    C10 C9 C8 O4 . . . . 172.9(3) ?
    C14 C9 C8 O3 . . . . 172.5(3) ?
    C10 C9 C8 O3 . . . . -7.7(4) ?
    C14 C9 C8 Zn . . . . 170.6(8) ?
    C10 C9 C8 Zn . . . . -9.6(12) ?
    C14 C9 C10 C11 . . . . 0.3(5) ?
    C8 C9 C10 C11 . . . . -179.5(3) ?
    C10 C9 C14 C13 . . . . 0.4(5) ?
    C8 C9 C14 C13 . . . . -179.8(3) ?
    C12 C11 C10 C9 . . . . -0.7(6) ?
    C10 C11 C12 C13 . . . . 0.4(7) ?
    C10 C11 C12 F2 . . . . 180.0(4) ?
    F2 C12 C13 C14 . . . . -179.3(4) ?
    C11 C12 C13 C14 . . . . 0.3(7) ?
    C9 C14 C13 C12 . . . . -0.7(6) ?
    N1 C15 C16 C17 . . . . 1.3(6) ?
    C18 C17 C16 C15 . . . . -0.5(5) ?
    C20 C17 C16 C15 . . . . -175.8(3) ?
    C16 C17 C18 C19 . . . . -0.7(6) ?
    C20 C17 C18 C19 . . . . 174.2(4) ?
    C16 C17 C20 O5 . . . . 19.1(5) ?
    C18 C17 C20 O5 . . . . -155.9(4) ?
    C16 C17 C20 N2 . . . . -161.1(3) ?
    C18 C17 C20 N2 . . . . 23.9(5) ?
    N1 C19 C18 C17 . . . . 1.3(7) ?
    C23 C22 C21 N3 . . . . 0.6(5) ?
    C24 C23 C22 C21 . . . . -0.9(4) ?
    C26 C23 C22 C21 . . . . 176.7(3) ?
    C22 C23 C24 C25 . . . . 0.6(5) ?
    C26 C23 C24 C25 . . . . -177.2(3) ?
    C23 C24 C25 N3 . . . . 0.1(5) ?
    C22 C23 C26 O6 . . . . -165.7(3) ?
    C24 C23 C26 O6 . . . . 11.9(4) ?
    C22 C23 C26 N4 . . . . 11.7(4) ?
    C24 C23 C26 N4 . . . . -170.7(3) ?
loop_
    _geom_hbond_atom_site_label_D
    _geom_hbond_atom_site_label_H
    _geom_hbond_atom_site_label_A
    _geom_hbond_site_symmetry_A
    _geom_hbond_distance_DH
    _geom_hbond_distance_HA
    _geom_hbond_distance_DA
    _geom_hbond_angle_DHA
    _geom_hbond_publ_flag
    O7 H71 O1 . 0.97(7) 2.08(7) 2.910(8) 144(6) yes
    O7 H72 O4 2_655 0.92(8) 1.81(8) 2.713(10) 167(8) yes
    N2 H2A O5 2_556 0.86 2.07 2.905(4) 165 yes
    N2 H2B O6 1_545 0.86 2.15 2.977(4) 161 yes
    N4 H4A O2 2_565 0.86 2.14 2.961(4) 159 yes
    N4 H4B O2 1_455 0.86 2.11 2.920(4) 157 yes
data_global
_journal_date_recd_electronic     2008-01-22
_journal_date_accepted     2008-02-04
_journal_name_full     'Acta Crystallographica, Section E'
_journal_year     2008
_journal_volume     64
_journal_issue      3
_journal_page_first     m460
_journal_page_last     m461
_journal_paper_category     QM
_journal_coeditor_code     HY2118
_publ_contact_author
;
Dr. Tuncer H\"okelek
Department of Physics
Hacettepe University
06800 Beytepe
Ankara
Turkey
;
_publ_contact_author_email     merzifon@hacettepe.edu.tr
_publ_contact_author_fax     '90(312)2352550'
_publ_contact_author_phone     '90(312)2977242'
_publ_section_title
;\
Bis(4-fluorobenzoato-\k^2^<i>O</i>,<i>O</i>')bis(nicotinamide-\k<i>N</i>^1^)\
zinc(II) monohydrate
;
loop_
    _publ_author_name
    _publ_author_address
    'H\"okelek, Tuncer'
;
Department of Physics
Hacettepe University
06800 Beytepe
Ankara
Turkey
;
    '\,Caylak, Nagihan'
;
Department of Physics
Faculty of Arts and Science
Sakarya University
54187 Esentepe
Adapazar\?i
Turkey
;
    'Necefo\(glu, Hacali'
;
Department of Chemistry
Kafkas University
63100 Kars
Turkey
;
