# Supplementary material for: Bis(4-fluoro­benzoato-κ2 O,O′)bis­(nicotinamide-κN 1)zinc(II) monohydrate
Source: Acta Crystallogr Sect E Struct Rep Online. 2008 Feb 6;64(Pt 3):m460–1. doi: 10.1107/S1600536808003747 (PMC2960841; doi:10.1107/S1600536808003747)
Supplement: Supplementary file 2 [file e-64-0m460-Isup2.hkl]

#
# h,k,l, Fo-squared, sigma(Fo-squared), Fc and phi(calc)
#
data_I
_shelx_title ' cad4 in P -1'
_shelx_refln_list_code          6
_shelx_F_calc_maximum      200.67
_exptl_crystal_F_000       619.87
_reflns_d_resolution_high  0.8023
 
loop_
 _symmetry_equiv_pos_as_xyz
 'x, y, z'
 '-x, -y, -z'
 
_cell_length_a     8.2363
_cell_length_b    12.3711
_cell_length_c    14.8971
_cell_angle_alpha 113.178
_cell_angle_beta   99.015
_cell_angle_gamma  99.465
 
loop_
 _refln_index_h
 _refln_index_k
 _refln_index_l
 _refln_F_squared_meas
 _refln_F_squared_sigma
 _refln_F_calc
 _refln_phase_calc
1 0 0 586.83 8.13 21.05 180.0
2 0 0 118.55 3.93 8.81 0.0
3 0 0 2879.49 32.09 51.55 0.0
4 0 0 2761.28 37.06 48.96 180.0
5 0 0 193.54 6.00 13.06 0.0
6 0 0 17.72 2.70 3.87 180.0
7 0 0 153.14 5.80 12.90 0.0
8 0 0 0.00 9.04 1.38 0.0
9 0 0 57.61 5.62 7.69 180.0
-9 1 0 3.42 7.87 1.77 180.0
-8 1 0 15.75 4.11 4.19 0.0
-7 1 0 723.40 19.88 26.44 180.0
-6 1 0 218.66 7.18 15.87 0.0
-5 1 0 55.21 2.95 7.17 0.0
-4 1 0 2159.71 31.97 46.38 180.0
-3 1 0 7525.19 53.76 81.83 0.0
-2 1 0 1709.05 19.68 41.13 180.0
-1 1 0 81.38 2.41 6.65 0.0
1 1 0 27428.60 81.27 111.90 180.0
2 1 0 1552.70 20.19 37.40 0.0
3 1 0 3537.04 37.50 55.79 180.0
4 1 0 72.31 2.84 9.34 0.0
5 1 0 14.88 2.28 3.75 180.0
6 1 0 61.60 3.93 8.62 180.0
7 1 0 87.85 5.41 9.05 0.0
8 1 0 79.71 6.29 8.48 180.0
9 1 0 37.33 5.03 6.41 0.0
-10 2 0 33.40 4.88 4.82 180.0
-9 2 0 25.74 3.77 4.48 0.0
-8 2 0 33.53 4.85 6.71 0.0
-7 2 0 341.06 9.89 19.18 0.0
-6 2 0 24.90 2.87 5.12 0.0
-5 2 0 487.16 12.39 21.53 180.0
-4 2 0 17.81 1.90 4.52 0.0
-3 2 0 167.69 4.58 12.91 180.0
-2 2 0 1788.77 21.18 42.43 180.0
-1 2 0 35308.72 103.71 140.41 0.0
0 2 0 100.13 2.68 11.55 0.0
1 2 0 2662.48 24.97 54.00 0.0
2 2 0 664.90 14.35 24.56 180.0
3 2 0 2111.22 30.31 42.02 180.0
4 2 0 61.49 2.78 8.35 0.0
5 2 0 17.20 2.40 4.68 180.0
6 2 0 561.28 17.23 23.69 0.0
7 2 0 33.95 3.88 5.41 180.0
8 2 0 4.43 3.54 0.77 180.0
9 2 0 67.28 6.21 7.66 0.0
-10 3 0 6.64 4.48 2.63 0.0
-9 3 0 3.31 3.31 0.16 180.0
-8 3 0 137.46 7.24 12.65 180.0
-7 3 0 38.07 3.66 6.36 180.0
-6 3 0 660.43 16.61 26.73 180.0
-5 3 0 2.83 1.65 1.52 0.0
-4 3 0 0.14 1.57 1.16 180.0
-3 3 0 1501.68 23.77 39.53 180.0
-2 3 0 13427.85 71.24 105.86 0.0
-1 3 0 109.59 3.14 14.85 180.0
0 3 0 887.11 13.84 30.57 0.0
1 3 0 1526.90 21.23 41.51 0.0
2 3 0 1973.00 27.48 41.05 180.0
3 3 0 3301.77 41.16 53.76 0.0
4 3 0 295.29 9.98 17.05 180.0
5 3 0 65.68 3.53 8.52 0.0
6 3 0 144.06 5.81 11.37 0.0
7 3 0 242.74 9.19 15.35 180.0
8 3 0 92.03 6.09 9.87 0.0
9 3 0 18.58 5.31 4.36 180.0
-10 4 0 0.00 9.61 0.84 0.0
-9 4 0 52.13 5.15 6.87 180.0
-8 4 0 143.74 7.50 12.42 0.0
-7 4 0 30.06 3.50 5.97 180.0
-6 4 0 0.00 6.06 1.77 0.0
-5 4 0 189.69 5.80 15.16 0.0
-4 4 0 3102.66 41.45 55.85 180.0
-3 4 0 4142.74 43.29 64.39 0.0
-2 4 0 2685.05 31.33 51.84 0.0
-1 4 0 3269.07 33.19 59.28 180.0
0 4 0 74.53 1.76 10.82 180.0
1 4 0 595.58 14.93 24.04 180.0
2 4 0 841.01 19.50 24.31 180.0
3 4 0 297.33 9.49 17.09 180.0
4 4 0 108.26 3.97 10.14 0.0
5 4 0 62.36 3.61 8.39 0.0
6 4 0 430.04 13.23 20.45 180.0
7 4 0 84.86 5.85 8.17 0.0
8 4 0 0.00 8.64 1.47 0.0
-10 5 0 18.72 4.37 4.03 180.0
-9 5 0 15.37 3.97 4.51 0.0
-8 5 0 11.40 3.82 3.59 0.0
-7 5 0 51.12 4.08 7.71 180.0
-6 5 0 98.03 4.43 10.30 0.0
-5 5 0 119.57 4.08 11.93 180.0
-4 5 0 2.39 4.36 1.03 0.0
-3 5 0 148.20 4.53 13.53 0.0
-2 5 0 347.89 9.00 19.34 180.0
-1 5 0 410.12 9.23 21.96 0.0
0 5 0 777.72 22.30 30.69 180.0
1 5 0 31.53 1.98 5.69 0.0
2 5 0 290.85 9.27 13.70 180.0
3 5 0 209.03 6.15 16.07 180.0
4 5 0 18.60 2.63 4.35 0.0
5 5 0 175.15 6.54 13.29 180.0
6 5 0 2.08 8.20 1.64 180.0
7 5 0 59.72 5.64 9.10 0.0
8 5 0 69.56 6.19 7.65 180.0
-9 6 0 28.94 4.11 4.66 0.0
-8 6 0 153.11 7.71 12.14 180.0
-7 6 0 0.00 6.47 0.88 180.0
-6 6 0 27.96 3.03 5.43 180.0
-5 6 0 667.64 16.06 27.61 180.0
-4 6 0 462.71 12.35 23.15 0.0
-3 6 0 505.54 11.95 24.60 180.0
-2 6 0 675.57 19.13 26.71 0.0
-1 6 0 655.38 18.32 25.25 180.0
0 6 0 1371.82 38.68 39.63 180.0
1 6 0 182.09 5.30 16.27 0.0
2 6 0 889.40 24.22 30.13 180.0
3 6 0 1150.60 29.09 33.01 0.0
4 6 0 449.34 14.39 21.18 0.0
5 6 0 146.65 6.06 12.50 180.0
6 6 0 150.86 7.23 11.94 0.0
7 6 0 52.97 5.32 6.61 180.0
-9 7 0 32.15 4.82 5.38 180.0
-8 7 0 5.00 8.78 4.05 0.0
-7 7 0 92.10 5.46 11.13 0.0
-6 7 0 431.87 12.19 21.21 180.0
-5 7 0 308.36 8.43 17.27 0.0
-4 7 0 107.32 4.08 10.86 180.0
-3 7 0 228.89 6.49 15.57 180.0
-2 7 0 757.88 21.73 27.40 0.0
-1 7 0 582.75 13.41 24.49 180.0
0 7 0 768.28 15.64 28.91 0.0
1 7 0 611.27 14.38 26.81 180.0
2 7 0 27.80 2.67 6.22 0.0
3 7 0 25.35 3.01 4.98 0.0
4 7 0 1454.00 40.36 38.23 180.0
5 7 0 0.00 9.68 1.19 180.0
6 7 0 5.65 3.45 1.14 180.0
7 7 0 32.51 5.43 6.06 180.0
-9 8 0 3.41 3.64 1.63 180.0
-8 8 0 20.16 3.86 4.51 0.0
-7 8 0 168.47 7.52 13.57 180.0
-6 8 0 0.52 7.56 0.39 180.0
-5 8 0 168.24 5.49 12.78 0.0
-4 8 0 17.18 2.40 3.50 180.0
-3 8 0 1199.05 30.10 35.33 0.0
-2 8 0 504.56 13.62 23.03 180.0
-1 8 0 86.02 3.64 10.44 0.0
0 8 0 5.91 2.31 3.30 0.0
1 8 0 342.10 9.71 19.30 180.0
2 8 0 154.77 5.13 13.35 0.0
3 8 0 34.37 3.84 5.12 180.0
4 8 0 10.64 4.00 4.88 180.0
5 8 0 80.13 5.65 9.12 0.0
6 8 0 52.43 5.22 6.47 180.0
-9 9 0 15.86 4.25 3.94 0.0
-8 9 0 1.25 3.60 0.79 180.0
-7 9 0 25.29 4.31 4.52 180.0
-6 9 0 168.15 6.80 12.69 0.0
-5 9 0 273.37 8.17 16.81 180.0
-4 9 0 2.91 8.04 4.24 180.0
-3 9 0 41.01 3.34 6.26 180.0
-2 9 0 153.73 5.07 12.06 180.0
-1 9 0 156.77 5.08 13.17 0.0
0 9 0 435.93 20.72 22.25 180.0
1 9 0 41.52 3.39 6.58 0.0
2 9 0 23.86 3.69 4.40 180.0
3 9 0 227.45 8.02 15.72 180.0
4 9 0 41.19 4.90 5.49 0.0
5 9 0 33.58 4.66 5.82 180.0
-8 10 0 53.01 5.46 6.99 180.0
-7 10 0 20.84 3.51 3.96 0.0
-6 10 0 36.86 4.94 6.20 180.0
-5 10 0 18.38 3.89 3.92 0.0
-4 10 0 429.64 13.35 21.00 0.0
-3 10 0 111.06 5.01 11.24 180.0
-2 10 0 346.03 9.98 19.42 0.0
-1 10 0 98.56 4.99 10.57 180.0
0 10 0 63.00 3.40 7.43 0.0
1 10 0 112.90 5.19 10.47 0.0
2 10 0 9.33 3.90 3.46 180.0
3 10 0 0.00 7.18 0.57 0.0
4 10 0 69.57 5.70 8.47 180.0
5 10 0 1.38 9.68 1.26 0.0
-8 11 0 0.00 12.23 0.74 0.0
-7 11 0 6.58 12.02 3.01 0.0
-6 11 0 32.92 4.44 5.05 180.0
-5 11 0 77.63 5.75 8.57 0.0
-4 11 0 83.84 5.77 9.77 180.0
-3 11 0 127.50 6.39 11.58 0.0
-2 11 0 2.95 7.10 2.29 180.0
-1 11 0 6.38 3.83 3.38 180.0
0 11 0 271.92 6.34 16.52 0.0
1 11 0 285.27 8.50 18.57 180.0
2 11 0 16.86 3.45 3.85 180.0
3 11 0 0.00 10.21 0.21 0.0
4 11 0 7.75 3.66 2.81 180.0
-7 12 0 25.46 4.37 4.80 180.0
-6 12 0 55.50 5.58 6.33 0.0
-5 12 0 6.74 3.44 3.13 0.0
-4 12 0 3.82 3.62 1.92 180.0
-3 12 0 153.10 7.14 11.07 0.0
-2 12 0 218.39 8.03 14.17 180.0
-1 12 0 37.74 4.74 6.17 0.0
0 12 0 1.13 2.94 1.08 180.0
1 12 0 16.39 3.90 3.64 180.0
2 12 0 28.29 4.34 5.42 0.0
3 12 0 47.23 4.66 5.99 180.0
-6 13 0 32.10 4.38 5.16 0.0
-5 13 0 32.14 5.13 5.49 180.0
-4 13 0 90.64 5.82 8.41 0.0
-3 13 0 0.00 10.98 3.27 180.0
-2 13 0 9.59 4.25 3.78 0.0
-1 13 0 20.11 3.88 4.33 0.0
0 13 0 51.77 3.46 6.83 180.0
1 13 0 53.18 5.09 6.12 0.0
-4 14 0 1.58 3.92 0.81 180.0
-3 14 0 32.31 4.89 5.38 180.0
-2 14 0 27.64 4.17 3.95 0.0
-1 14 0 50.81 5.10 5.67 180.0
0 -14 1 0.00 6.61 0.51 180.0
1 -14 1 2.25 3.69 1.38 180.0
2 -14 1 9.98 4.13 3.26 0.0
3 -14 1 86.89 6.11 9.01 180.0
4 -14 1 41.34 4.99 6.48 0.0
-2 -13 1 1.48 3.60 1.93 180.0
-1 -13 1 45.65 4.74 7.21 0.0
0 -13 1 1.38 3.38 0.67 180.0
1 -13 1 114.00 6.25 10.55 0.0
2 -13 1 8.53 3.51 2.33 180.0
3 -13 1 2.25 9.19 0.36 0.0
4 -13 1 59.14 5.44 7.51 0.0
5 -13 1 184.28 8.05 11.61 180.0
6 -13 1 1.31 10.98 2.09 0.0
-3 -12 1 28.33 4.48 4.89 180.0
-2 -12 1 97.91 6.33 10.56 0.0
-1 -12 1 1.49 2.88 0.92 180.0
0 -12 1 5.98 4.45 2.42 0.0
1 -12 1 0.00 6.40 0.74 0.0
2 -12 1 176.25 7.63 12.51 180.0
3 -12 1 113.56 6.51 10.69 0.0
4 -12 1 121.81 6.64 10.56 180.0
5 -12 1 2.11 8.91 1.51 0.0
6 -12 1 13.59 3.66 2.50 0.0
7 -12 1 12.79 4.60 2.99 180.0
-4 -11 1 40.76 5.00 6.53 180.0
-3 -11 1 29.61 4.14 5.13 0.0
-2 -11 1 56.90 4.86 7.42 180.0
-1 -11 1 0.00 8.14 0.39 0.0
0 -11 1 29.16 3.03 5.59 0.0
1 -11 1 110.72 5.12 9.88 180.0
2 -11 1 8.69 3.14 3.44 0.0
3 -11 1 42.66 3.97 6.39 180.0
4 -11 1 0.00 8.17 1.39 180.0
5 -11 1 72.21 5.71 8.13 0.0
6 -11 1 105.68 6.49 9.53 180.0
7 -11 1 15.84 4.08 3.31 0.0
8 -11 1 1.32 9.84 2.00 180.0
-5 -10 1 47.85 5.13 7.10 180.0
-4 -10 1 14.24 3.70 4.35 0.0
-3 -10 1 11.91 3.98 4.37 180.0
-2 -10 1 37.03 4.41 7.74 0.0
-1 -10 1 625.95 18.46 26.11 0.0
0 -10 1 97.92 7.73 10.81 180.0
1 -10 1 22.96 3.11 5.08 0.0
2 -10 1 695.82 18.14 26.80 0.0
3 -10 1 33.32 3.23 5.40 180.0
4 -10 1 209.51 7.31 13.66 0.0
5 -10 1 82.00 4.85 9.18 180.0
6 -10 1 5.16 8.24 0.87 0.0
7 -10 1 0.00 8.64 1.02 0.0
8 -10 1 17.48 4.25 2.28 180.0
-6 -9 1 2.74 7.80 1.12 180.0
-5 -9 1 67.16 5.64 8.97 180.0
-4 -9 1 137.78 6.56 11.26 0.0
-3 -9 1 77.21 4.63 8.53 180.0
-2 -9 1 230.80 7.08 16.67 0.0
-1 -9 1 18.55 2.76 5.01 180.0
0 -9 1 163.68 3.61 13.62 180.0
1 -9 1 672.76 16.75 27.02 0.0
2 -9 1 775.93 17.53 27.55 180.0
3 -9 1 0.56 2.25 0.53 0.0
4 -9 1 2.12 2.35 0.27 180.0
5 -9 1 108.45 5.24 10.43 180.0
6 -9 1 77.14 4.81 8.91 0.0
7 -9 1 117.65 7.03 10.59 180.0
8 -9 1 2.51 11.32 4.33 0.0
9 -9 1 3.54 3.78 0.64 180.0
-6 -8 1 98.19 6.11 9.14 180.0
-5 -8 1 529.70 18.88 23.03 0.0
-4 -8 1 7.08 3.23 3.46 180.0
-3 -8 1 196.67 5.91 14.60 0.0
-2 -8 1 113.68 4.40 11.88 0.0
-1 -8 1 807.97 24.30 29.83 180.0
0 -8 1 578.92 22.44 24.92 0.0
1 -8 1 3.30 5.80 3.49 180.0
2 -8 1 36.84 2.63 5.19 180.0
3 -8 1 944.20 26.91 31.38 0.0
4 -8 1 403.20 12.92 19.87 180.0
5 -8 1 77.00 4.14 8.79 0.0
6 -8 1 49.37 4.63 8.32 180.0
7 -8 1 9.50 3.88 4.88 0.0
8 -8 1 63.66 5.19 8.04 0.0
9 -8 1 0.00 3.64 1.11 180.0
-7 -7 1 69.58 5.96 8.32 180.0
-6 -7 1 6.02 3.85 2.85 0.0
-5 -7 1 195.31 7.85 14.00 180.0
-4 -7 1 898.77 21.53 29.39 180.0
-3 -7 1 305.09 8.25 18.41 0.0
-2 -7 1 271.83 8.23 17.44 180.0
-1 -7 1 403.24 11.63 19.80 180.0
0 -7 1 576.44 9.33 24.27 0.0
1 -7 1 0.00 1.60 0.03 180.0
2 -7 1 584.82 13.22 25.84 0.0
3 -7 1 9.78 2.12 2.70 0.0
4 -7 1 32.49 2.65 6.01 0.0
5 -7 1 0.00 5.21 1.15 0.0
6 -7 1 28.79 3.41 4.90 180.0
7 -7 1 100.44 5.30 10.48 0.0
8 -7 1 37.39 4.67 5.57 180.0
9 -7 1 0.00 3.64 1.36 180.0
-8 -6 1 0.00 10.29 0.17 0.0
-7 -6 1 53.60 5.25 7.03 180.0
-6 -6 1 40.02 4.39 6.10 0.0
-5 -6 1 55.00 4.51 6.79 180.0
-4 -6 1 1418.67 35.33 37.68 0.0
-3 -6 1 30.59 2.57 5.72 0.0
-2 -6 1 134.61 4.95 12.54 180.0
-1 -6 1 997.48 23.05 33.55 0.0
0 -6 1 352.58 6.76 15.25 0.0
1 -6 1 410.15 9.97 20.94 0.0
2 -6 1 293.31 8.81 17.48 0.0
3 -6 1 0.00 4.19 0.65 0.0
4 -6 1 5.00 1.97 1.32 180.0
5 -6 1 835.49 24.93 29.58 180.0
6 -6 1 345.64 10.36 19.43 0.0
7 -6 1 4.06 2.83 1.42 180.0
8 -6 1 21.25 4.39 4.45 180.0
9 -6 1 57.20 5.65 7.50 0.0
-8 -5 1 108.50 6.94 10.41 180.0
-7 -5 1 179.28 8.25 13.02 0.0
-6 -5 1 90.46 5.14 9.78 180.0
-5 -5 1 0.71 6.00 0.74 0.0
-4 -5 1 3.08 2.08 1.93 0.0
-3 -5 1 1233.37 27.85 34.23 180.0
-2 -5 1 638.15 17.98 26.85 0.0
-1 -5 1 736.93 17.90 28.29 180.0
0 -5 1 301.74 5.75 16.57 0.0
1 -5 1 89.31 2.59 8.66 180.0
2 -5 1 1124.65 21.64 33.93 180.0
3 -5 1 431.95 10.08 23.12 0.0
4 -5 1 4136.02 50.16 63.35 180.0
5 -5 1 71.31 3.49 9.42 0.0
6 -5 1 1.31 6.93 3.15 0.0
7 -5 1 162.47 6.62 12.82 180.0
8 -5 1 126.63 6.73 11.21 0.0
9 -5 1 0.11 3.35 0.42 180.0
10 -5 1 9.77 4.36 3.61 180.0
-8 -4 1 45.76 4.89 6.32 0.0
-7 -4 1 9.98 3.66 3.13 180.0
-6 -4 1 159.23 7.24 13.28 180.0
-5 -4 1 217.00 6.46 14.55 0.0
-4 -4 1 1711.63 34.08 40.11 180.0
-3 -4 1 89.89 3.05 10.10 0.0
-2 -4 1 29.38 1.90 4.29 180.0
-1 -4 1 323.97 7.58 18.47 180.0
0 -4 1 4893.20 30.37 68.14 0.0
1 -4 1 802.60 15.57 33.12 180.0
2 -4 1 700.82 15.46 27.40 0.0
3 -4 1 37.27 2.11 6.54 180.0
4 -4 1 0.00 1.78 0.02 180.0
5 -4 1 249.78 7.80 15.76 0.0
6 -4 1 17.08 2.55 4.62 0.0
7 -4 1 288.06 9.54 18.21 0.0
8 -4 1 0.00 8.72 1.66 180.0
9 -4 1 10.51 3.80 3.59 180.0
10 -4 1 23.42 5.07 4.96 0.0
-9 -3 1 9.64 4.15 2.97 180.0
-8 -3 1 0.00 8.59 2.40 0.0
-7 -3 1 531.49 16.14 22.25 180.0
-6 -3 1 109.92 4.95 10.63 0.0
-5 -3 1 14.79 2.31 2.86 0.0
-4 -3 1 1008.22 24.50 28.48 180.0
-3 -3 1 109.19 3.13 10.75 0.0
-2 -3 1 906.77 17.83 29.09 0.0
-1 -3 1 725.25 13.92 30.93 0.0
0 -3 1 260.69 5.39 18.16 180.0
1 -3 1 4315.76 32.78 59.07 0.0
2 -3 1 405.39 11.04 19.97 180.0
3 -3 1 24766.54 112.89 130.91 180.0
4 -3 1 3411.70 42.53 56.24 0.0
5 -3 1 756.46 15.71 28.02 180.0
6 -3 1 117.00 4.67 10.81 180.0
7 -3 1 83.96 4.72 7.85 0.0
8 -3 1 77.32 5.84 9.17 180.0
9 -3 1 16.98 3.92 3.86 0.0
10 -3 1 17.59 4.40 3.70 180.0
-9 -2 1 22.07 4.67 5.46 0.0
-8 -2 1 59.94 4.88 7.07 180.0
-7 -2 1 40.27 4.23 7.08 0.0
-6 -2 1 63.00 3.67 7.40 0.0
-5 -2 1 591.39 14.48 23.62 180.0
-4 -2 1 836.39 21.35 28.83 0.0
-3 -2 1 1668.65 26.03 39.29 180.0
-2 -2 1 620.33 13.29 22.76 0.0
-1 -2 1 7879.17 44.32 84.65 0.0
0 -2 1 13453.46 53.77 89.47 180.0
1 -2 1 5670.58 33.26 62.76 0.0
2 -2 1 5713.41 53.75 198.43 180.0
3 -2 1 1159.36 20.18 32.50 0.0
4 -2 1 108.18 3.35 8.83 0.0
5 -2 1 2402.33 40.43 48.02 180.0
6 -2 1 1156.62 30.69 34.15 0.0
7 -2 1 148.45 5.94 13.07 180.0
8 -2 1 0.00 7.01 0.82 0.0
9 -2 1 5.97 3.38 2.37 0.0
-9 -1 1 2.34 3.26 0.46 180.0
-8 -1 1 62.40 5.92 7.47 180.0
-7 -1 1 179.37 6.75 13.56 0.0
-6 -1 1 445.44 14.23 21.24 180.0
-5 -1 1 140.07 4.13 11.55 0.0
-4 -1 1 101.16 3.24 9.55 180.0
-3 -1 1 36.77 1.69 7.11 180.0
-2 -1 1 1637.63 20.08 38.51 0.0
-1 -1 1 14596.79 53.43 87.71 180.0
1 -1 1 27.03 0.91 4.70 0.0
2 -1 1 3859.90 40.84 168.63 180.0
3 -1 1 3636.57 36.61 57.30 0.0
4 -1 1 2119.48 32.41 45.31 180.0
5 -1 1 310.21 8.65 17.25 0.0
6 -1 1 528.08 15.22 22.65 0.0
7 -1 1 14.92 3.04 3.09 180.0
8 -1 1 35.19 4.67 5.30 0.0
9 -1 1 14.52 3.67 3.64 180.0
-9 0 1 60.24 5.16 7.36 180.0
-8 0 1 64.33 5.61 7.93 0.0
-7 0 1 118.52 5.49 10.66 180.0
-6 0 1 15.00 2.69 2.92 180.0
-5 0 1 70.82 3.21 8.76 0.0
-4 0 1 237.21 7.78 17.35 180.0
-3 0 1 16.72 1.41 3.34 180.0
-2 0 1 1871.44 20.52 40.63 0.0
-1 0 1 1999.03 15.85 42.34 180.0
1 0 1 8510.70 39.18 71.81 180.0
2 0 1 244.05 5.70 16.42 180.0
3 0 1 233.45 6.89 13.37 0.0
4 0 1 740.85 19.89 24.53 0.0
5 0 1 725.49 15.87 25.45 0.0
6 0 1 1062.44 30.81 31.31 180.0
7 0 1 40.07 4.16 5.98 0.0
8 0 1 34.16 4.89 4.79 180.0
9 0 1 20.89 4.79 4.88 180.0
-10 1 1 16.47 4.57 3.66 180.0
-9 1 1 2.29 3.17 0.94 0.0
-8 1 1 23.43 4.19 5.11 0.0
-7 1 1 88.86 4.58 9.92 180.0
-6 1 1 231.24 6.99 17.04 0.0
-5 1 1 72.45 3.17 9.06 180.0
-4 1 1 652.75 17.39 26.63 0.0
-3 1 1 0.00 2.56 1.04 180.0
-2 1 1 392.37 9.42 19.45 0.0
-1 1 1 12079.16 48.88 88.28 0.0
0 1 1 18192.40 16189.96 122.11 180.0
1 1 1 122.83 3.59 7.49 180.0
2 1 1 853.41 15.71 26.44 0.0
3 1 1 11771.30 74.81 91.58 180.0
4 1 1 60.32 2.83 8.78 0.0
5 1 1 199.10 6.27 14.72 180.0
6 1 1 45.88 3.41 6.83 0.0
7 1 1 0.00 7.20 2.43 0.0
8 1 1 63.11 5.44 8.27 180.0
9 1 1 88.36 6.68 9.22 0.0
-10 2 1 7.99 4.39 2.89 180.0
-9 2 1 64.24 5.06 8.14 0.0
-8 2 1 67.62 5.62 8.68 180.0
-7 2 1 246.83 8.13 16.58 0.0
-6 2 1 67.72 3.47 7.93 180.0
-5 2 1 29.48 2.19 5.42 0.0
-4 2 1 2212.12 32.51 48.20 0.0
-3 2 1 27.18 1.60 5.47 180.0
-2 2 1 2652.81 26.89 51.81 0.0
-1 2 1 4185.65 30.96 66.29 180.0
0 2 1 3900.84 68.93 55.85 180.0
1 2 1 2271.63 24.61 47.43 0.0
2 2 1 1364.22 21.68 35.63 180.0
3 2 1 1845.40 29.58 40.51 0.0
4 2 1 1004.56 24.81 27.85 0.0
5 2 1 0.00 2.04 1.23 180.0
6 2 1 36.69 3.31 5.79 0.0
7 2 1 52.35 4.72 6.81 180.0
8 2 1 17.51 3.86 4.26 0.0
9 2 1 5.50 9.93 1.65 0.0
-10 3 1 39.02 5.24 6.12 0.0
-9 3 1 18.39 4.22 4.79 180.0
-8 3 1 1.21 3.67 1.71 0.0
-7 3 1 14.38 2.47 2.76 0.0
-6 3 1 119.08 4.41 11.07 180.0
-5 3 1 89.12 3.50 10.80 0.0
-4 3 1 977.29 22.34 31.49 180.0
-3 3 1 370.00 8.47 17.96 180.0
-2 3 1 352.39 10.59 21.56 0.0
-1 3 1 1573.44 20.84 42.66 180.0
0 3 1 336.00 8.45 17.97 0.0
1 3 1 180.27 5.63 12.09 180.0
2 3 1 403.85 9.23 20.62 0.0
3 3 1 1.63 1.54 1.44 0.0
4 3 1 104.09 3.75 10.52 180.0
5 3 1 106.67 4.44 10.39 0.0
6 3 1 61.92 5.35 8.54 180.0
7 3 1 2.90 3.52 2.78 180.0
8 3 1 76.47 5.93 8.57 0.0
-10 4 1 0.00 3.94 0.54 0.0
-9 4 1 20.24 3.80 3.54 180.0
-8 4 1 69.77 5.84 9.28 0.0
-7 4 1 72.55 4.34 8.55 180.0
-6 4 1 102.75 4.18 10.02 0.0
-5 4 1 22.09 2.32 4.73 0.0
-4 4 1 80.55 3.23 8.83 0.0
-3 4 1 8031.00 63.49 87.88 0.0
-2 4 1 305.09 7.67 19.48 180.0
-1 4 1 1138.22 19.97 33.71 0.0
0 4 1 61.90 1.45 6.88 0.0
1 4 1 609.07 15.88 26.33 180.0
2 4 1 3987.27 45.88 59.61 0.0
3 4 1 401.46 11.67 21.47 180.0
4 4 1 341.20 9.42 18.60 0.0
5 4 1 10.23 2.15 2.73 180.0
6 4 1 62.10 4.32 7.65 180.0
7 4 1 284.24 9.63 16.49 0.0
8 4 1 56.08 5.59 6.39 180.0
-10 5 1 25.43 4.65 4.91 180.0
-9 5 1 27.08 4.22 5.66 0.0
-8 5 1 38.81 4.21 5.05 180.0
-7 5 1 5.57 2.35 1.08 0.0
-6 5 1 83.81 4.14 9.34 0.0
-5 5 1 287.10 8.41 16.89 180.0
-4 5 1 858.38 23.05 31.59 0.0
-3 5 1 180.26 5.02 13.66 180.0
-2 5 1 220.50 7.34 13.37 180.0
-1 5 1 1205.13 23.04 35.06 0.0
0 5 1 2970.81 34.84 54.39 180.0
1 5 1 3418.69 42.52 56.87 0.0
2 5 1 289.50 9.77 17.89 180.0
3 5 1 26.04 2.52 3.96 0.0
4 5 1 377.96 10.71 18.93 0.0
5 5 1 289.30 8.76 16.80 180.0
6 5 1 57.35 5.68 7.30 0.0
7 5 1 0.01 9.69 0.01 180.0
8 5 1 34.96 4.79 5.54 180.0
-9 6 1 3.13 3.37 1.98 0.0
-8 6 1 8.75 4.40 3.35 180.0
-7 6 1 65.20 4.16 7.71 0.0
-6 6 1 189.13 5.87 15.53 180.0
-5 6 1 127.24 4.65 11.54 0.0
-4 6 1 50.59 2.97 7.16 0.0
-3 6 1 1221.37 27.40 36.11 180.0
-2 6 1 2134.71 34.68 47.27 0.0
-1 6 1 41.75 2.45 7.41 180.0
0 6 1 125.59 2.63 10.92 180.0
1 6 1 1.39 4.76 2.23 180.0
2 6 1 223.14 7.49 15.96 180.0
3 6 1 157.34 4.97 11.98 0.0
4 6 1 255.19 9.23 16.59 180.0
5 6 1 3.87 3.52 2.22 0.0
6 6 1 224.54 8.61 14.50 0.0
7 6 1 7.50 12.28 4.15 180.0
-9 7 1 59.74 5.35 6.92 180.0
-8 7 1 15.31 4.01 4.19 0.0
-7 7 1 4.30 3.04 0.87 180.0
-6 7 1 0.00 6.73 2.28 180.0
-5 7 1 425.20 13.82 21.02 0.0
-4 7 1 44.33 3.01 7.04 180.0
-3 7 1 819.27 23.81 30.22 0.0
-2 7 1 1.13 4.23 1.07 0.0
-1 7 1 1428.69 30.26 37.61 180.0
0 7 1 1686.52 23.82 43.30 0.0
1 7 1 593.25 14.78 27.08 180.0
2 7 1 307.93 9.37 18.64 0.0
3 7 1 283.11 8.26 17.03 0.0
4 7 1 54.82 4.16 7.51 180.0
5 7 1 137.46 6.81 12.06 0.0
6 7 1 0.50 8.50 0.70 180.0
-9 8 1 10.98 4.08 2.91 0.0
-8 8 1 0.00 9.09 2.10 0.0
-7 8 1 221.02 8.37 15.65 180.0
-6 8 1 177.34 6.36 12.73 0.0
-5 8 1 96.54 4.61 10.40 180.0
-4 8 1 490.88 14.88 22.34 180.0
-3 8 1 109.55 4.28 9.99 0.0
-2 8 1 856.35 25.43 30.17 180.0
-1 8 1 537.06 14.46 24.21 0.0
0 8 1 41.10 2.34 7.04 180.0
1 8 1 20.17 2.62 4.77 0.0
2 8 1 11.76 2.57 2.82 180.0
3 8 1 295.88 9.72 16.82 180.0
4 8 1 187.27 7.34 13.30 0.0
5 8 1 5.29 3.62 2.02 180.0
6 8 1 0.00 8.85 0.05 180.0
-9 9 1 13.01 4.48 3.85 0.0
-8 9 1 70.68 5.70 8.78 180.0
-7 9 1 59.07 5.35 8.44 0.0
-6 9 1 75.25 5.74 9.63 0.0
-5 9 1 6.44 3.24 4.09 180.0
-4 9 1 720.10 19.79 26.94 0.0
-3 9 1 64.06 3.83 6.99 180.0
-2 9 1 54.49 3.53 7.60 0.0
-1 9 1 1.90 2.53 2.63 180.0
0 9 1 577.91 11.64 25.59 180.0
1 9 1 183.87 6.09 13.24 0.0
2 9 1 146.88 5.92 12.90 180.0
3 9 1 22.64 3.74 4.84 0.0
4 9 1 20.27 3.68 4.01 0.0
5 9 1 1.28 3.48 1.79 180.0
-8 10 1 1.29 9.57 1.07 180.0
-7 10 1 84.31 5.77 8.74 0.0
-6 10 1 147.78 7.49 11.81 180.0
-5 10 1 4.44 3.70 1.74 0.0
-4 10 1 6.75 2.68 1.22 180.0
-3 10 1 608.81 18.35 23.84 180.0
-2 10 1 2.40 7.94 3.67 0.0
-1 10 1 255.59 8.81 16.71 180.0
0 10 1 332.38 27.44 19.22 0.0
1 10 1 4.80 3.72 3.10 180.0
2 10 1 41.94 4.65 7.30 180.0
3 10 1 163.46 7.05 13.99 0.0
4 10 1 74.62 6.24 8.76 180.0
-7 11 1 3.98 11.66 2.99 180.0
-6 11 1 3.85 3.28 1.76 180.0
-5 11 1 29.29 4.90 6.40 0.0
-4 11 1 354.65 10.62 18.36 180.0
-3 11 1 107.91 6.18 10.05 0.0
-2 11 1 64.34 5.16 7.68 180.0
-1 11 1 59.53 5.02 8.43 180.0
0 11 1 35.35 3.13 5.59 0.0
1 11 1 100.57 6.04 10.53 180.0
2 11 1 27.36 4.57 5.38 0.0
3 11 1 4.97 9.86 2.33 180.0
-7 12 1 1.32 11.54 2.61 180.0
-6 12 1 37.59 4.71 5.62 0.0
-5 12 1 0.00 8.83 2.02 180.0
-4 12 1 8.20 3.52 2.27 0.0
-3 12 1 2.11 6.91 0.70 0.0
-2 12 1 19.46 4.17 3.74 180.0
-1 12 1 135.47 6.37 11.73 0.0
0 12 1 72.66 3.96 8.53 180.0
1 12 1 43.04 4.29 5.48 0.0
2 12 1 4.19 3.85 2.04 0.0
-5 13 1 41.62 5.31 5.14 180.0
-4 13 1 1.67 3.67 0.98 0.0
-3 13 1 81.54 5.89 8.52 180.0
-2 13 1 59.19 5.21 6.64 0.0
-1 13 1 37.90 4.61 5.90 180.0
0 13 1 13.33 2.93 3.66 180.0
0 -14 2 66.81 4.09 8.04 180.0
1 -14 2 5.17 9.22 1.49 180.0
2 -14 2 0.00 10.21 1.82 0.0
3 -14 2 23.74 4.73 5.19 180.0
4 -14 2 89.77 6.73 9.17 0.0
5 -14 2 2.85 3.64 0.48 0.0
-2 -13 2 3.81 12.34 3.41 0.0
-1 -13 2 13.85 3.37 2.59 180.0
0 -13 2 1.04 5.40 0.82 0.0
1 -13 2 0.00 3.14 0.14 180.0
2 -13 2 37.34 4.44 5.91 180.0
3 -13 2 60.35 4.93 7.80 0.0
4 -13 2 0.00 8.09 0.25 0.0
5 -13 2 63.65 5.74 7.11 180.0
6 -13 2 2.68 9.18 2.85 0.0
-3 -12 2 40.75 4.54 7.21 0.0
-2 -12 2 38.01 4.42 6.29 0.0
-1 -12 2 14.01 3.56 3.61 180.0
0 -12 2 47.13 3.35 6.94 0.0
1 -12 2 41.57 4.61 6.47 180.0
2 -12 2 40.46 4.61 6.23 0.0
3 -12 2 12.31 3.63 3.24 0.0
4 -12 2 218.08 8.90 15.40 180.0
5 -12 2 40.85 4.86 5.84 0.0
6 -12 2 0.00 8.99 1.36 180.0
7 -12 2 4.04 8.61 0.22 0.0
-4 -11 2 39.19 4.64 6.40 180.0
-3 -11 2 98.84 5.81 11.00 0.0
-2 -11 2 274.95 9.92 18.44 180.0
-1 -11 2 12.28 4.18 3.89 0.0
0 -11 2 149.95 4.03 13.17 180.0
1 -11 2 296.70 9.12 16.53 180.0
2 -11 2 13.58 3.33 4.14 0.0
3 -11 2 371.86 12.73 19.34 180.0
4 -11 2 75.56 5.26 8.51 0.0
5 -11 2 40.91 4.81 6.19 0.0
6 -11 2 92.62 5.85 9.71 180.0
7 -11 2 64.98 5.44 8.05 0.0
8 -11 2 9.43 4.16 2.86 180.0
-5 -10 2 147.26 6.73 12.67 180.0
-4 -10 2 127.21 6.46 11.57 0.0
-3 -10 2 442.03 12.67 21.34 180.0
-2 -10 2 0.00 9.41 5.20 180.0
-1 -10 2 131.69 5.50 12.61 0.0
0 -10 2 363.57 7.47 20.47 180.0
1 -10 2 558.56 15.64 24.40 0.0
2 -10 2 132.78 5.01 11.79 0.0
3 -10 2 9.97 2.68 2.98 180.0
4 -10 2 59.49 4.14 7.56 0.0
5 -10 2 217.94 7.01 14.49 180.0
6 -10 2 92.75 6.15 10.33 0.0
7 -10 2 1.67 7.37 0.53 0.0
8 -10 2 0.00 3.44 0.98 180.0
-6 -9 2 62.90 5.30 7.36 180.0
-5 -9 2 3.37 9.51 1.17 180.0
-4 -9 2 125.50 6.54 11.08 0.0
-3 -9 2 17.16 3.10 4.10 0.0
-2 -9 2 452.90 14.14 22.81 0.0
-1 -9 2 621.50 16.42 26.70 180.0
0 -9 2 211.72 4.56 15.41 0.0
1 -9 2 265.28 8.55 15.83 0.0
2 -9 2 1613.59 34.97 39.25 180.0
3 -9 2 0.00 6.07 1.00 0.0
4 -9 2 2.77 6.63 1.84 180.0
5 -9 2 54.51 4.03 7.94 180.0
6 -9 2 6.96 3.37 3.11 0.0
7 -9 2 21.02 4.66 5.19 180.0
8 -9 2 6.99 4.01 2.68 0.0
9 -9 2 18.53 4.45 4.33 180.0
-7 -8 2 0.00 10.21 0.10 180.0
-6 -8 2 21.52 4.22 3.76 180.0
-5 -8 2 573.21 18.54 24.31 0.0
-4 -8 2 513.42 17.33 23.41 180.0
-3 -8 2 16.67 2.64 4.24 0.0
-2 -8 2 1.86 1.90 0.37 180.0
-1 -8 2 185.53 5.41 15.90 180.0
0 -8 2 396.96 12.09 21.92 0.0
1 -8 2 149.47 4.82 13.72 180.0
2 -8 2 59.95 3.00 7.46 180.0
3 -8 2 0.00 1.76 0.88 0.0
4 -8 2 239.36 6.40 16.12 180.0
5 -8 2 35.82 3.26 5.53 0.0
6 -8 2 42.28 4.36 5.56 180.0
7 -8 2 96.09 6.43 10.78 0.0
8 -8 2 11.66 3.46 3.14 180.0
9 -8 2 1.32 3.63 1.46 180.0
-7 -7 2 100.72 6.37 10.57 180.0
-6 -7 2 45.74 5.02 7.05 0.0
-5 -7 2 241.38 8.04 15.00 180.0
-4 -7 2 0.00 6.37 0.59 0.0
-3 -7 2 289.77 8.85 18.14 0.0
-2 -7 2 752.90 16.07 28.02 180.0
-1 -7 2 316.47 10.02 19.17 0.0
0 -7 2 1825.81 22.75 42.12 180.0
1 -7 2 9.35 1.55 2.78 0.0
2 -7 2 80.00 3.16 9.77 0.0
3 -7 2 818.18 23.23 29.51 180.0
4 -7 2 436.48 12.61 22.89 0.0
5 -7 2 41.27 3.12 6.45 180.0
6 -7 2 84.80 4.34 9.56 0.0
7 -7 2 5.32 3.02 3.02 0.0
8 -7 2 18.75 4.08 4.96 180.0
9 -7 2 0.00 10.92 3.33 0.0
-8 -6 2 54.02 6.04 6.93 180.0
-7 -6 2 12.95 3.98 3.84 0.0
-6 -6 2 28.05 4.18 5.45 0.0
-5 -6 2 106.93 5.31 9.89 180.0
-4 -6 2 1237.18 31.50 35.24 0.0
-3 -6 2 347.34 11.15 18.91 180.0
-2 -6 2 626.69 13.55 26.38 0.0
-1 -6 2 1862.00 31.02 41.51 0.0
0 -6 2 10.95 1.40 2.22 0.0
1 -6 2 432.59 10.05 21.80 0.0
2 -6 2 743.86 19.48 28.18 180.0
3 -6 2 63.48 2.72 8.27 0.0
4 -6 2 7.73 1.91 2.54 180.0
5 -6 2 22.43 2.81 4.66 180.0
6 -6 2 371.91 11.19 19.38 0.0
7 -6 2 142.31 5.72 11.81 180.0
8 -6 2 0.00 8.56 0.04 180.0
9 -6 2 0.00 9.58 1.99 180.0
-8 -5 2 58.64 5.50 7.64 180.0
-7 -5 2 84.05 5.92 8.29 0.0
-6 -5 2 114.97 5.29 9.83 180.0
-5 -5 2 360.60 11.00 19.64 0.0
-4 -5 2 34.51 2.77 5.14 180.0
-3 -5 2 34.44 2.52 5.45 180.0
-2 -5 2 2392.00 34.72 50.73 0.0
-1 -5 2 1829.11 27.58 43.16 180.0
0 -5 2 954.16 13.39 31.09 180.0
1 -5 2 11.24 1.29 3.36 0.0
2 -5 2 1115.75 21.33 35.89 180.0
3 -5 2 797.43 19.68 27.56 0.0
4 -5 2 346.91 10.69 18.40 180.0
5 -5 2 980.17 26.59 30.96 0.0
6 -5 2 426.17 11.73 21.84 180.0
7 -5 2 8.17 3.61 2.07 180.0
8 -5 2 79.61 6.19 7.88 0.0
9 -5 2 34.98 5.15 6.49 180.0
-9 -4 2 37.56 5.25 5.34 180.0
-8 -4 2 207.65 8.76 14.87 0.0
-7 -4 2 2.26 3.59 1.64 180.0
-6 -4 2 16.31 3.03 2.95 0.0
-5 -4 2 351.25 12.20 18.00 0.0
-4 -4 2 446.00 12.16 20.58 180.0
-3 -4 2 1732.55 29.84 40.23 0.0
-2 -4 2 114.92 3.69 10.78 180.0
-1 -4 2 200.82 5.88 16.16 0.0
0 -4 2 41.04 2.72 6.42 0.0
1 -4 2 3853.73 34.89 58.51 180.0
2 -4 2 3805.35 37.48 58.36 0.0
3 -4 2 3660.45 40.42 57.99 180.0
4 -4 2 1431.74 28.31 37.49 0.0
5 -4 2 871.12 24.68 30.73 0.0
6 -4 2 240.27 6.17 16.47 180.0
7 -4 2 982.04 24.15 32.58 0.0
8 -4 2 117.27 6.84 11.02 180.0
9 -4 2 0.00 9.29 0.47 0.0
-9 -3 2 0.00 10.12 0.89 180.0
-8 -3 2 0.00 9.43 1.60 180.0
-7 -3 2 204.88 7.09 14.25 180.0
-6 -3 2 450.28 14.91 21.39 0.0
-5 -3 2 425.93 12.73 20.41 180.0
-4 -3 2 890.33 22.94 29.14 0.0
-3 -3 2 468.70 10.27 21.28 180.0
-2 -3 2 48.39 1.79 7.97 180.0
-1 -3 2 2936.70 28.47 55.67 0.0
0 -3 2 1303.04 12.01 35.00 180.0
1 -3 2 40.31 1.46 5.32 0.0
2 -3 2 3822.43 34.90 56.51 0.0
3 -3 2 817.91 17.97 30.58 180.0
4 -3 2 6720.56 61.91 76.25 0.0
5 -3 2 617.01 14.39 24.44 180.0
6 -3 2 14.59 2.91 3.88 180.0
7 -3 2 78.12 4.82 9.74 180.0
8 -3 2 115.00 6.86 11.08 180.0
9 -3 2 31.87 5.27 6.28 0.0
-9 -2 2 21.50 4.52 4.51 0.0
-8 -2 2 31.24 4.12 5.84 180.0
-7 -2 2 255.43 8.26 15.63 0.0
-6 -2 2 20.11 2.84 4.74 180.0
-5 -2 2 35.03 2.52 6.35 180.0
-4 -2 2 448.61 11.05 20.67 0.0
-3 -2 2 592.85 15.39 27.00 180.0
-2 -2 2 1.26 1.07 0.78 180.0
-1 -2 2 2133.05 20.98 44.70 0.0
0 -2 2 3482.90 19.29 48.34 180.0
1 -2 2 434.36 9.09 16.87 0.0
2 -2 2 174.48 5.19 14.04 180.0
3 -2 2 1370.51 22.70 34.67 0.0
4 -2 2 344.87 9.67 17.21 0.0
5 -2 2 403.22 11.92 20.07 180.0
6 -2 2 852.35 19.15 29.68 0.0
7 -2 2 21.00 3.67 4.16 180.0
8 -2 2 78.17 5.76 7.97 0.0
9 -2 2 0.34 7.34 0.08 180.0
-9 -1 2 4.25 3.96 2.55 180.0
-8 -1 2 24.97 4.50 5.38 0.0
-7 -1 2 163.11 5.99 13.76 0.0
-6 -1 2 405.75 13.12 20.91 180.0
-5 -1 2 1385.16 29.82 36.91 0.0
-4 -1 2 217.11 7.43 17.63 180.0
-3 -1 2 83.43 2.24 8.97 0.0
-2 -1 2 107.51 3.20 12.54 180.0
-1 -1 2 764.99 10.97 23.08 180.0
0 -1 2 1064.98 8.24 33.46 0.0
1 -1 2 861.20 12.27 28.26 180.0
2 -1 2 187.78 5.21 11.95 0.0
3 -1 2 124.58 4.18 10.40 0.0
4 -1 2 1153.42 24.86 33.12 180.0
5 -1 2 1139.66 28.81 33.02 0.0
6 -1 2 575.26 16.25 23.98 180.0
7 -1 2 17.47 3.81 4.91 180.0
8 -1 2 10.23 4.36 3.48 0.0
9 -1 2 20.54 4.30 4.46 180.0
-10 0 2 11.46 3.90 1.36 180.0
-9 0 2 13.05 3.81 3.98 180.0
-8 0 2 32.10 4.54 5.67 0.0
-7 0 2 786.91 19.88 29.62 180.0
-6 0 2 243.04 7.27 16.67 0.0
-5 0 2 65.30 3.07 8.82 180.0
-4 0 2 1304.71 24.71 37.64 180.0
-3 0 2 140.01 4.17 13.06 0.0
-2 0 2 1838.58 21.15 46.20 180.0
-1 0 2 752.87 10.63 24.62 0.0
0 0 2 656.23 6.54 19.13 180.0
1 0 2 27.55 1.09 6.07 0.0
2 0 2 3435.27 32.39 51.72 0.0
3 0 2 343.91 8.59 19.12 180.0
4 0 2 1204.66 26.28 32.93 0.0
5 0 2 2.61 1.91 1.80 180.0
6 0 2 61.77 3.96 8.27 180.0
7 0 2 69.72 4.70 8.75 0.0
8 0 2 16.73 3.91 3.81 180.0
9 0 2 0.00 9.51 0.82 0.0
-10 1 2 11.95 4.65 3.94 180.0
-9 1 2 65.23 5.29 8.55 0.0
-8 1 2 20.01 3.76 3.77 0.0
-7 1 2 63.84 3.95 7.80 0.0
-6 1 2 12.11 2.59 3.99 0.0
-5 1 2 563.28 13.34 25.78 180.0
-4 1 2 125.94 3.59 11.99 0.0
-3 1 2 146.39 4.19 11.64 180.0
-2 1 2 421.18 10.32 25.25 180.0
-1 1 2 99.60 3.36 6.37 0.0
0 1 2 2010.22 18.18 40.43 180.0
1 1 2 924.79 14.94 31.05 0.0
2 1 2 1.98 0.98 1.31 180.0
3 1 2 203.11 5.81 13.89 180.0
4 1 2 0.00 4.65 2.78 0.0
5 1 2 245.73 7.28 16.11 180.0
6 1 2 124.59 5.12 11.13 0.0
7 1 2 0.22 8.40 0.25 0.0
8 1 2 0.00 3.18 0.76 0.0
9 1 2 37.01 4.99 5.15 0.0
-10 2 2 0.00 10.26 2.68 0.0
-9 2 2 0.00 8.77 2.07 0.0
-8 2 2 333.47 9.87 19.20 180.0
-7 2 2 23.49 3.18 5.26 0.0
-6 2 2 374.58 12.56 21.19 180.0
-5 2 2 14.12 1.93 3.60 0.0
-4 2 2 421.00 10.08 21.80 0.0
-3 2 2 2.69 1.06 1.61 180.0
-2 2 2 174.38 5.20 13.64 0.0
-1 2 2 2685.80 26.43 54.93 180.0
0 2 2 76.96 2.74 8.41 0.0
1 2 2 66.67 1.90 5.99 180.0
2 2 2 2646.80 32.63 49.12 180.0
3 2 2 1599.96 28.89 38.56 0.0
4 2 2 1997.07 36.14 43.43 180.0
5 2 2 189.35 5.91 13.97 0.0
6 2 2 38.93 3.93 7.24 180.0
7 2 2 216.26 8.83 14.56 180.0
8 2 2 36.15 5.30 5.64 0.0
-10 3 2 38.25 5.29 6.48 0.0
-9 3 2 87.34 6.09 9.58 180.0
-8 3 2 130.54 6.77 12.36 0.0
-7 3 2 0.00 6.44 1.00 0.0
-6 3 2 1.60 2.17 1.53 180.0
-5 3 2 13.14 1.89 3.50 0.0
-4 3 2 1185.33 24.76 35.23 180.0
-3 3 2 727.75 17.23 30.12 0.0
-2 3 2 997.17 18.47 32.82 180.0
-1 3 2 758.77 15.46 29.04 180.0
0 3 2 2644.38 64.44 47.85 0.0
1 3 2 5981.41 49.72 70.22 180.0
2 3 2 1534.65 26.81 36.13 0.0
3 3 2 75.51 3.04 8.63 180.0
4 3 2 36.10 2.82 5.10 180.0
5 3 2 80.67 4.17 9.32 0.0
6 3 2 67.04 4.42 7.49 180.0
7 3 2 218.82 8.49 14.72 0.0
8 3 2 0.00 10.12 0.05 180.0
-10 4 2 3.98 8.57 1.93 180.0
-9 4 2 2.29 7.59 0.99 0.0
-8 4 2 16.09 3.74 3.52 0.0
-7 4 2 214.32 6.58 15.72 180.0
-6 4 2 66.92 3.44 8.11 0.0
-5 4 2 61.54 3.36 8.20 180.0
-4 4 2 149.67 3.97 12.18 0.0
-3 4 2 5.86 1.54 2.03 180.0
-2 4 2 108.93 3.68 10.29 180.0
-1 4 2 103.66 3.10 9.87 180.0
0 4 2 6923.62 39.75 77.92 180.0
1 4 2 49.99 2.48 7.85 0.0
2 4 2 650.51 19.41 23.57 0.0
3 4 2 1795.08 34.60 40.56 180.0
4 4 2 577.58 15.13 24.04 0.0
5 4 2 116.23 5.19 10.50 180.0
6 4 2 24.63 4.51 5.04 180.0
7 4 2 36.70 4.66 5.30 0.0
8 4 2 63.02 6.41 8.19 180.0
-10 5 2 6.65 10.31 3.62 180.0
-9 5 2 1.10 9.12 2.78 0.0
-8 5 2 60.36 5.55 8.34 180.0
-7 5 2 69.32 5.19 8.37 0.0
-6 5 2 25.14 2.85 5.30 180.0
-5 5 2 23.79 2.41 4.37 180.0
-4 5 2 513.67 13.08 25.14 0.0
-3 5 2 1146.34 25.26 34.13 180.0
-2 5 2 299.97 8.85 19.06 0.0
-1 5 2 1177.76 23.93 33.70 0.0
0 5 2 760.71 14.05 30.37 180.0
1 5 2 2514.11 38.24 49.21 0.0
2 5 2 916.17 24.34 31.17 180.0
3 5 2 193.39 5.79 13.45 0.0
4 5 2 25.64 2.91 5.05 0.0
5 5 2 39.83 3.94 5.94 180.0
6 5 2 85.87 5.95 9.52 0.0
7 5 2 87.82 6.50 9.03 180.0
-9 6 2 3.82 10.20 2.45 180.0
-8 6 2 2.05 7.30 0.76 0.0
-7 6 2 49.97 3.85 6.60 0.0
-6 6 2 61.84 3.94 8.60 180.0
-5 6 2 594.34 15.89 25.68 0.0
-4 6 2 318.98 11.00 18.08 180.0
-3 6 2 85.15 3.35 8.90 180.0
-2 6 2 695.33 20.45 26.65 0.0
-1 6 2 2835.26 41.33 52.21 180.0
0 6 2 337.82 7.36 20.56 0.0
1 6 2 321.29 8.65 18.33 180.0
2 6 2 1.15 1.94 1.33 0.0
3 6 2 559.19 15.66 23.88 0.0
4 6 2 608.00 15.38 24.41 180.0
5 6 2 7.36 3.99 2.81 0.0
6 6 2 5.82 3.23 2.17 180.0
7 6 2 0.00 4.23 1.28 180.0
-9 7 2 0.00 12.92 3.99 180.0
-8 7 2 112.56 6.57 10.64 0.0
-7 7 2 87.10 5.63 8.99 180.0
-6 7 2 146.39 5.66 11.47 0.0
-5 7 2 0.00 6.58 0.70 180.0
-4 7 2 291.28 9.15 16.94 180.0
-3 7 2 752.45 16.73 29.26 0.0
-2 7 2 299.05 8.87 18.12 180.0
-1 7 2 38.76 2.73 6.08 180.0
0 7 2 501.87 21.75 22.31 0.0
1 7 2 254.16 7.30 16.70 180.0
2 7 2 7.14 2.54 3.16 0.0
3 7 2 464.70 13.50 21.96 180.0
4 7 2 258.86 8.93 15.47 0.0
5 7 2 24.07 4.10 4.55 0.0
6 7 2 57.69 5.25 7.27 180.0
-9 8 2 22.07 4.84 4.02 0.0
-8 8 2 0.00 8.64 1.61 180.0
-7 8 2 50.92 5.29 7.30 180.0
-6 8 2 146.32 5.79 12.28 0.0
-5 8 2 141.48 5.56 11.95 180.0
-4 8 2 0.70 2.41 0.61 0.0
-3 8 2 153.39 5.00 12.30 180.0
-2 8 2 346.61 12.32 19.41 180.0
-1 8 2 1619.28 36.43 40.53 0.0
0 8 2 325.28 12.44 19.16 180.0
1 8 2 522.35 15.29 23.78 0.0
2 8 2 316.66 8.70 18.55 0.0
3 8 2 23.10 4.23 4.01 180.0
4 8 2 144.93 7.19 12.40 0.0
5 8 2 91.43 5.83 9.79 180.0
-9 9 2 13.50 4.19 3.57 0.0
-8 9 2 30.05 4.80 5.79 180.0
-7 9 2 132.17 7.23 12.04 0.0
-6 9 2 55.32 5.09 6.00 180.0
-5 9 2 65.31 4.42 8.45 180.0
-4 9 2 395.98 10.58 20.78 0.0
-3 9 2 20.34 3.26 4.07 180.0
-2 9 2 655.78 17.49 26.63 0.0
-1 9 2 6.85 2.80 3.82 0.0
0 9 2 11.23 1.96 2.36 0.0
1 9 2 133.28 5.58 12.53 0.0
2 9 2 395.44 13.91 20.67 180.0
3 9 2 75.70 5.51 9.08 0.0
4 9 2 28.52 4.03 5.32 180.0
5 9 2 0.00 9.02 1.12 180.0
-8 10 2 1.39 9.14 2.60 0.0
-7 10 2 2.52 10.50 1.70 0.0
-6 10 2 77.72 5.35 7.93 180.0
-5 10 2 176.63 7.68 13.41 0.0
-4 10 2 51.30 4.95 6.92 180.0
-3 10 2 35.10 3.73 5.96 180.0
-2 10 2 2.34 2.81 1.94 0.0
-1 10 2 162.51 6.09 12.61 180.0
0 10 2 167.16 10.99 12.18 0.0
1 10 2 167.78 7.06 14.35 180.0
2 10 2 7.74 3.68 2.46 0.0
3 10 2 0.00 3.76 0.09 0.0
4 10 2 60.32 5.79 6.79 180.0
-7 11 2 12.26 4.09 3.59 180.0
-6 11 2 0.04 3.60 0.05 0.0
-5 11 2 0.00 8.33 0.02 180.0
-4 11 2 70.91 5.64 8.92 180.0
-3 11 2 211.32 8.11 13.76 0.0
-2 11 2 9.63 3.94 2.44 180.0
-1 11 2 103.65 6.25 10.07 0.0
0 11 2 0.00 5.62 1.03 180.0
1 11 2 0.00 8.48 2.44 0.0
2 11 2 161.37 7.57 13.32 0.0
3 11 2 26.64 4.66 4.47 180.0
-6 12 2 7.04 4.22 2.31 180.0
-5 12 2 1.28 11.37 3.28 180.0
-4 12 2 74.37 5.98 8.04 0.0
-3 12 2 0.00 7.57 1.25 180.0
-2 12 2 3.11 3.39 2.50 0.0
-1 12 2 83.39 5.78 9.02 0.0
0 12 2 164.47 5.39 12.52 180.0
1 12 2 57.96 4.88 7.11 0.0
-5 13 2 36.60 5.54 5.92 0.0
-4 13 2 3.95 10.46 3.14 0.0
-3 13 2 17.78 4.58 4.02 180.0
-2 13 2 51.36 5.13 6.75 0.0
-1 13 2 137.66 7.23 10.54 180.0
-1 -14 3 4.80 4.17 2.33 0.0
0 -14 3 70.84 4.05 8.22 180.0
1 -14 3 20.03 3.83 4.56 0.0
2 -14 3 2.61 12.25 4.14 180.0
3 -14 3 0.00 8.93 0.47 0.0
4 -14 3 0.00 7.59 0.24 180.0
5 -14 3 14.49 3.78 3.38 180.0
-3 -13 3 25.16 4.22 4.56 180.0
-2 -13 3 80.49 5.95 9.64 0.0
-1 -13 3 78.40 5.35 9.09 180.0
0 -13 3 228.22 12.06 16.02 0.0
1 -13 3 4.03 8.22 1.33 0.0
2 -13 3 9.92 3.92 3.28 180.0
3 -13 3 217.89 8.28 14.27 0.0
4 -13 3 15.27 3.66 4.31 180.0
5 -13 3 0.00 10.91 2.97 0.0
6 -13 3 23.96 4.76 4.46 0.0
-4 -12 3 66.54 5.26 8.26 180.0
-3 -12 3 87.47 6.17 10.55 0.0
-2 -12 3 5.95 9.66 4.06 180.0
-1 -12 3 1.68 3.33 1.41 180.0
0 -12 3 77.97 9.04 9.29 0.0
1 -12 3 73.57 5.45 8.12 180.0
2 -12 3 370.08 13.06 19.02 0.0
3 -12 3 62.55 5.21 7.21 180.0
4 -12 3 17.45 4.37 4.41 180.0
5 -12 3 130.38 6.80 10.78 0.0
6 -12 3 67.67 5.59 7.60 180.0
7 -12 3 0.00 3.66 0.74 0.0
-5 -11 3 33.97 4.37 5.68 180.0
-4 -11 3 8.24 4.06 3.76 0.0
-3 -11 3 24.61 4.05 5.54 0.0
-2 -11 3 138.39 7.21 12.52 180.0
-1 -11 3 708.22 20.72 27.78 0.0
0 -11 3 138.21 6.44 12.34 180.0
1 -11 3 20.31 3.77 3.57 180.0
2 -11 3 14.33 3.27 3.89 180.0
3 -11 3 433.42 13.06 21.49 180.0
4 -11 3 50.30 3.80 6.32 0.0
5 -11 3 0.00 8.45 2.25 180.0
6 -11 3 15.83 3.79 4.20 180.0
7 -11 3 52.93 5.16 6.84 0.0
8 -11 3 15.29 4.20 3.20 180.0
-6 -10 3 0.00 11.20 0.33 0.0
-5 -10 3 68.55 5.76 9.07 180.0
-4 -10 3 271.04 8.89 16.34 0.0
-3 -10 3 187.85 7.20 13.91 180.0
-2 -10 3 44.31 3.71 6.95 0.0
-1 -10 3 30.74 3.27 4.73 180.0
0 -10 3 221.49 8.97 15.60 180.0
1 -10 3 649.16 16.68 25.72 0.0
2 -10 3 2.62 2.63 1.65 180.0
3 -10 3 439.68 14.82 21.83 0.0
4 -10 3 297.74 9.17 16.68 0.0
5 -10 3 0.00 10.05 2.53 180.0
6 -10 3 179.71 7.85 13.68 0.0
7 -10 3 16.16 4.31 4.80 180.0
8 -10 3 0.49 3.14 0.52 180.0
-6 -9 3 136.77 7.00 11.59 180.0
-5 -9 3 141.39 6.88 12.07 0.0
-4 -9 3 120.14 6.58 12.06 180.0
-3 -9 3 18.44 3.19 4.76 180.0
-2 -9 3 436.57 14.08 23.85 0.0
-1 -9 3 825.31 18.04 29.85 180.0
0 -9 3 913.94 30.54 30.38 0.0
1 -9 3 51.13 3.25 7.47 180.0
2 -9 3 220.67 6.12 16.22 180.0
3 -9 3 31.63 2.88 5.39 180.0
4 -9 3 137.98 4.91 11.74 180.0
5 -9 3 95.28 4.65 9.68 0.0
6 -9 3 105.95 5.38 10.96 180.0
7 -9 3 2.39 7.44 0.32 180.0
8 -9 3 11.24 3.97 3.38 0.0
9 -9 3 17.40 4.36 3.81 180.0
-7 -8 3 74.49 6.32 8.16 180.0
-6 -8 3 4.17 3.49 3.24 0.0
-5 -8 3 151.06 7.33 12.44 0.0
-4 -8 3 28.33 3.65 6.23 180.0
-3 -8 3 544.49 15.26 24.92 0.0
-2 -8 3 332.14 9.48 19.18 180.0
-1 -8 3 145.35 4.36 11.92 0.0
0 -8 3 165.45 3.69 13.54 180.0
1 -8 3 886.77 23.79 29.68 180.0
2 -8 3 1350.35 30.11 36.90 0.0
3 -8 3 3.73 1.98 1.48 180.0
4 -8 3 20.11 2.63 5.02 0.0
5 -8 3 83.91 4.07 9.39 0.0
6 -8 3 93.57 5.39 9.08 180.0
7 -8 3 37.31 4.73 5.68 0.0
8 -8 3 54.91 5.13 7.86 180.0
9 -8 3 0.00 10.93 2.34 0.0
-7 -7 3 17.12 3.99 3.66 180.0
-6 -7 3 143.76 6.46 11.19 0.0
-5 -7 3 559.90 17.62 23.40 180.0
-4 -7 3 57.91 3.53 7.09 0.0
-3 -7 3 9.40 2.25 3.55 180.0
-2 -7 3 1248.56 28.34 35.68 180.0
-1 -7 3 78.42 3.29 9.21 0.0
0 -7 3 854.34 15.43 30.92 180.0
1 -7 3 168.58 4.53 12.53 0.0
2 -7 3 205.71 6.62 13.53 0.0
3 -7 3 345.54 10.42 18.58 180.0
4 -7 3 612.80 15.23 25.54 0.0
5 -7 3 347.89 10.14 18.88 180.0
6 -7 3 97.98 4.82 10.34 0.0
7 -7 3 0.00 10.32 4.16 180.0
8 -7 3 0.00 7.73 0.36 180.0
9 -7 3 36.38 5.24 6.10 0.0
-8 -6 3 163.70 8.29 12.02 180.0
-7 -6 3 86.53 5.91 8.82 0.0
-6 -6 3 68.80 5.42 8.26 180.0
-5 -6 3 14.55 2.56 2.83 180.0
-4 -6 3 216.09 6.08 15.09 0.0
-3 -6 3 1592.81 32.59 41.38 180.0
-2 -6 3 954.15 23.38 32.55 0.0
-1 -6 3 1112.22 23.53 34.09 180.0
0 -6 3 31.61 1.38 6.06 180.0
1 -6 3 59.34 2.52 8.30 0.0
2 -6 3 1597.76 28.14 39.70 180.0
3 -6 3 434.57 11.16 21.65 0.0
4 -6 3 409.63 11.95 19.39 180.0
5 -6 3 0.64 4.80 1.32 180.0
6 -6 3 47.54 3.87 6.51 0.0
7 -6 3 311.92 8.62 19.32 180.0
8 -6 3 118.84 6.95 11.95 0.0
9 -6 3 46.49 5.46 6.69 180.0
-8 -5 3 0.00 10.34 2.85 0.0
-7 -5 3 64.77 5.17 6.81 0.0
-6 -5 3 204.00 8.32 15.43 180.0
-5 -5 3 613.89 17.52 26.44 0.0
-4 -5 3 959.64 26.49 32.75 180.0
-3 -5 3 381.64 10.62 19.99 0.0
-2 -5 3 68.27 2.57 7.02 180.0
-1 -5 3 265.33 7.62 15.75 180.0
0 -5 3 745.25 11.75 27.02 0.0
1 -5 3 334.23 8.07 18.83 180.0
2 -5 3 2006.89 29.10 41.83 0.0
3 -5 3 2189.29 33.41 42.33 0.0
4 -5 3 1303.61 28.66 35.95 180.0
5 -5 3 532.58 14.53 24.10 0.0
6 -5 3 458.13 12.12 22.42 180.0
7 -5 3 8.93 3.20 2.21 0.0
8 -5 3 26.32 4.75 5.38 0.0
9 -5 3 32.74 5.18 5.96 180.0
-9 -4 3 5.64 4.10 1.76 180.0
-8 -4 3 51.35 5.02 7.10 0.0
-7 -4 3 81.46 6.05 9.44 180.0
-6 -4 3 54.82 3.83 7.23 0.0
-5 -4 3 142.62 4.69 11.63 180.0
-4 -4 3 1294.31 29.11 36.13 180.0
-3 -4 3 376.42 9.90 19.54 0.0
-2 -4 3 1597.18 25.36 36.73 180.0
-1 -4 3 451.40 12.39 23.69 0.0
0 -4 3 112.63 2.96 10.49 0.0
1 -4 3 1796.25 23.80 41.28 180.0
2 -4 3 1.67 1.27 1.29 180.0
3 -4 3 4104.88 44.22 61.50 180.0
4 -4 3 78.50 3.39 8.97 180.0
5 -4 3 41.02 2.96 7.60 0.0
6 -4 3 358.26 11.20 20.63 180.0
7 -4 3 290.07 8.92 16.23 0.0
8 -4 3 105.49 6.60 9.34 180.0
9 -4 3 23.76 4.29 4.60 0.0
-9 -3 3 6.67 3.97 2.90 0.0
-8 -3 3 7.46 3.83 3.49 180.0
-7 -3 3 17.35 3.19 3.69 180.0
-6 -3 3 103.72 4.56 10.32 0.0
-5 -3 3 115.96 3.95 12.36 180.0
-4 -3 3 3846.66 47.92 61.70 0.0
-3 -3 3 3968.69 42.65 57.82 180.0
-2 -3 3 162.77 4.46 12.01 0.0
-1 -3 3 4637.31 36.93 63.75 0.0
0 -3 3 6675.28 52.63 70.34 180.0
1 -3 3 30.82 1.41 5.26 0.0
2 -3 3 67.68 2.41 6.66 0.0
3 -3 3 8.01 1.53 3.58 180.0
4 -3 3 162.22 5.09 11.77 0.0
5 -3 3 643.04 15.31 24.16 180.0
6 -3 3 167.07 5.62 12.88 0.0
7 -3 3 104.40 5.68 10.13 180.0
8 -3 3 10.38 4.32 2.97 0.0
9 -3 3 0.00 3.83 1.95 0.0
-9 -2 3 0.00 8.97 1.03 180.0
-8 -2 3 38.11 4.44 5.70 180.0
-7 -2 3 457.35 13.34 22.52 0.0
-6 -2 3 555.75 15.37 25.38 180.0
-5 -2 3 46.08 2.79 6.77 180.0
-4 -2 3 312.21 9.45 18.08 180.0
-3 -2 3 457.62 13.42 22.65 180.0
-2 -2 3 3581.42 33.26 53.64 0.0
-1 -2 3 686.07 12.28 21.91 180.0
0 -2 3 5660.22 25.19 66.38 0.0
1 -2 3 0.00 2.41 0.98 180.0
2 -2 3 1121.10 18.69 33.55 180.0
3 -2 3 1262.52 23.06 35.89 0.0
4 -2 3 716.56 19.87 26.77 180.0
5 -2 3 81.99 3.41 9.21 0.0
6 -2 3 41.07 3.62 6.95 0.0
7 -2 3 22.82 3.35 4.52 180.0
8 -2 3 31.09 4.62 4.97 0.0
9 -2 3 0.00 3.97 1.83 180.0
-9 -1 3 42.97 4.96 7.08 180.0
-8 -1 3 41.69 4.87 6.57 0.0
-7 -1 3 263.93 7.34 15.67 180.0
-6 -1 3 46.14 3.01 7.15 180.0
-5 -1 3 1761.95 33.69 43.05 0.0
-4 -1 3 4.22 1.41 2.60 180.0
-3 -1 3 1261.31 21.46 34.57 0.0
-2 -1 3 355.54 9.75 14.27 0.0
-1 -1 3 1777.74 18.83 38.27 180.0
0 -1 3 3493.52 18.71 57.37 0.0
1 -1 3 129.58 4.10 12.37 180.0
2 -1 3 793.60 15.78 26.45 180.0
3 -1 3 20.47 1.74 4.59 180.0
4 -1 3 42.78 2.59 7.81 180.0
5 -1 3 141.37 4.53 11.92 0.0
6 -1 3 263.67 7.57 16.32 180.0
7 -1 3 100.01 5.42 9.99 0.0
8 -1 3 7.26 3.95 3.15 180.0
9 -1 3 19.57 4.19 3.32 180.0
-10 0 3 7.33 4.50 3.98 180.0
-9 0 3 0.00 3.49 1.79 0.0
-8 0 3 53.30 5.08 7.26 0.0
-7 0 3 142.92 5.27 12.77 180.0
-6 0 3 712.09 16.77 27.83 0.0
-5 0 3 107.98 3.77 10.81 180.0
-4 0 3 98.09 2.99 11.33 0.0
-3 0 3 182.51 5.93 14.43 0.0
-2 0 3 232.01 5.70 12.13 0.0
-1 0 3 1977.05 20.33 39.97 0.0
0 0 3 4703.81 36.88 57.46 180.0
1 0 3 35.15 1.40 2.88 180.0
2 0 3 1708.94 24.21 39.35 0.0
3 0 3 2020.94 30.84 41.80 180.0
4 0 3 1696.69 31.86 40.38 0.0
5 0 3 243.68 7.30 15.63 180.0
6 0 3 48.11 3.55 6.83 0.0
7 0 3 2.85 8.15 1.74 180.0
8 0 3 3.10 8.51 2.54 180.0
9 0 3 39.86 5.15 6.05 0.0
-10 1 3 12.27 4.12 3.41 180.0
-9 1 3 64.14 5.35 8.01 0.0
-8 1 3 201.03 7.79 15.09 180.0
-7 1 3 376.91 11.32 21.44 0.0
-6 1 3 14.41 2.43 4.67 180.0
-5 1 3 306.12 8.21 17.99 180.0
-4 1 3 4519.89 48.30 67.44 0.0
-3 1 3 277.53 7.29 16.70 180.0
-2 1 3 740.06 14.64 28.93 180.0
-1 1 3 198.25 4.96 15.15 180.0
0 1 3 355.20 6.61 19.54 0.0
1 1 3 361.99 10.53 18.35 0.0
2 1 3 451.91 13.51 20.65 180.0
3 1 3 2915.90 39.08 50.86 0.0
4 1 3 286.01 9.79 15.46 180.0
5 1 3 0.00 6.52 1.55 180.0
6 1 3 576.81 18.23 23.96 0.0
7 1 3 88.86 6.22 8.69 180.0
8 1 3 32.53 4.51 6.03 0.0
-10 2 3 24.05 4.76 4.62 0.0
-9 2 3 0.55 3.44 2.29 180.0
-8 2 3 94.91 5.87 10.63 180.0
-7 2 3 0.00 7.23 2.39 0.0
-6 2 3 218.13 6.90 15.52 180.0
-5 2 3 333.61 8.60 19.12 0.0
-4 2 3 786.92 19.83 28.08 180.0
-3 2 3 323.33 8.07 20.50 0.0
-2 2 3 262.41 6.75 16.59 0.0
-1 2 3 1016.26 17.51 35.61 180.0
0 2 3 298.78 4.90 16.83 0.0
1 2 3 676.30 15.59 24.69 0.0
2 2 3 1.21 3.81 2.51 180.0
3 2 3 929.63 23.18 30.25 0.0
4 2 3 235.20 6.77 15.15 180.0
5 2 3 351.77 10.67 18.70 0.0
6 2 3 178.28 6.48 13.33 180.0
7 2 3 10.92 4.11 3.90 180.0
8 2 3 5.00 9.84 2.99 0.0
-10 3 3 5.50 11.05 2.17 0.0
-9 3 3 96.37 6.18 10.53 180.0
-8 3 3 216.43 8.26 15.21 0.0
-7 3 3 2.65 6.61 2.09 0.0
-6 3 3 121.73 4.56 11.87 0.0
-5 3 3 158.94 4.82 13.73 0.0
-4 3 3 28.26 2.27 4.83 0.0
-3 3 3 781.36 18.77 30.82 0.0
-2 3 3 261.17 7.21 16.38 180.0
-1 3 3 566.38 14.34 22.08 0.0
0 3 3 18.77 1.02 3.48 0.0
1 3 3 979.21 20.65 31.28 180.0
2 3 3 3932.87 46.61 58.67 0.0
3 3 3 1163.93 27.21 33.81 180.0
4 3 3 146.16 4.70 13.03 0.0
5 3 3 4.37 2.67 2.48 0.0
6 3 3 201.91 7.83 13.79 180.0
7 3 3 179.13 7.67 13.68 0.0
8 3 3 19.37 4.61 3.95 180.0
-10 4 3 33.82 5.11 5.25 180.0
-9 4 3 25.43 4.00 5.23 0.0
-8 4 3 15.43 3.65 2.77 180.0
-7 4 3 33.63 3.61 6.71 180.0
-6 4 3 107.47 4.34 10.70 0.0
-5 4 3 804.26 24.16 28.73 180.0
-4 4 3 342.60 10.36 20.68 0.0
-3 4 3 1224.39 25.23 35.29 180.0
-2 4 3 366.39 9.22 19.30 180.0
-1 4 3 270.55 8.00 18.12 0.0
0 4 3 3981.86 101.82 60.92 180.0
1 4 3 868.13 21.25 29.54 0.0
2 4 3 2.95 1.80 1.12 0.0
3 4 3 545.47 13.95 22.45 180.0
4 4 3 82.40 4.08 9.26 0.0
5 4 3 110.65 6.35 10.64 180.0
6 4 3 243.49 8.49 14.53 0.0
7 4 3 29.64 4.55 5.14 180.0
-10 5 3 1.34 3.85 0.68 0.0
-9 5 3 11.58 3.47 2.66 0.0
-8 5 3 67.09 5.69 7.94 180.0
-7 5 3 185.73 7.29 14.11 0.0
-6 5 3 409.61 11.32 21.42 180.0
-5 5 3 21.05 2.43 4.73 0.0
-4 5 3 19.32 2.39 3.99 180.0
-3 5 3 276.88 7.62 17.76 180.0
-2 5 3 801.05 20.79 28.56 0.0
-1 5 3 0.51 1.68 0.42 0.0
0 5 3 319.17 6.93 16.39 0.0
1 5 3 520.15 12.92 22.38 0.0
2 5 3 369.38 11.95 19.34 180.0
3 5 3 1837.78 39.32 42.72 0.0
4 5 3 0.00 7.34 0.83 0.0
5 5 3 3.12 3.37 2.41 0.0
6 5 3 0.00 8.54 1.01 0.0
7 5 3 31.29 4.69 4.81 180.0
-9 6 3 62.36 5.52 7.59 180.0
-8 6 3 21.02 4.20 3.93 0.0
-7 6 3 0.00 6.45 0.59 0.0
-6 6 3 65.96 4.08 8.47 180.0
-5 6 3 515.80 15.02 23.74 0.0
-4 6 3 690.62 16.15 26.70 180.0
-3 6 3 172.16 4.73 13.24 0.0
-2 6 3 221.26 6.16 16.36 0.0
-1 6 3 737.07 21.77 26.01 180.0
0 6 3 489.47 21.96 22.69 0.0
1 6 3 885.08 25.25 29.54 180.0
2 6 3 0.00 5.45 1.35 0.0
3 6 3 229.54 6.97 15.31 180.0
4 6 3 796.46 21.92 27.51 180.0
5 6 3 107.06 5.91 9.59 0.0
6 6 3 81.09 5.98 9.04 180.0
-9 7 3 3.10 6.88 0.25 180.0
-8 7 3 90.04 5.91 9.75 0.0
-7 7 3 189.64 7.82 13.99 180.0
-6 7 3 112.57 5.82 10.44 0.0
-5 7 3 56.81 3.76 7.58 180.0
-4 7 3 18.51 2.54 4.01 180.0
-3 7 3 568.16 14.95 24.61 0.0
-2 7 3 691.25 16.21 27.61 180.0
-1 7 3 103.66 4.17 11.02 0.0
0 7 3 57.50 2.38 7.90 180.0
1 7 3 192.08 5.92 13.33 180.0
2 7 3 130.10 5.34 11.77 0.0
3 7 3 251.01 7.42 16.27 180.0
4 7 3 574.28 19.17 23.53 0.0
5 7 3 11.24 3.81 3.69 180.0
6 7 3 18.53 4.41 3.81 180.0
-9 8 3 5.93 4.16 2.64 0.0
-8 8 3 34.14 5.09 6.31 180.0
-7 8 3 0.00 9.89 0.35 180.0
-6 8 3 3.95 9.69 3.68 0.0
-5 8 3 137.03 6.25 11.56 180.0
-4 8 3 39.59 3.48 6.53 0.0
-3 8 3 578.42 16.71 24.66 180.0
-2 8 3 16.20 2.84 4.68 180.0
-1 8 3 90.36 4.37 10.10 0.0
0 8 3 639.88 36.97 27.33 180.0
1 8 3 114.09 5.11 10.80 0.0
2 8 3 91.82 4.94 9.26 180.0
3 8 3 21.60 3.93 4.87 0.0
4 8 3 0.00 7.84 1.01 0.0
5 8 3 2.24 3.85 2.61 180.0
-8 9 3 6.29 4.48 3.57 180.0
-7 9 3 58.45 5.10 7.38 0.0
-6 9 3 79.55 5.78 8.55 180.0
-5 9 3 12.47 3.66 2.47 0.0
-4 9 3 286.01 8.44 16.61 0.0
-3 9 3 0.00 7.25 1.83 180.0
-2 9 3 156.21 6.25 12.77 0.0
-1 9 3 168.67 6.52 12.42 180.0
0 9 3 103.32 3.67 10.70 0.0
1 9 3 5.82 3.80 3.18 0.0
2 9 3 68.73 5.29 7.99 180.0
3 9 3 89.93 6.06 9.94 0.0
4 9 3 140.22 7.60 12.87 180.0
-8 10 3 0.00 9.80 1.41 0.0
-7 10 3 0.00 9.43 1.54 180.0
-6 10 3 4.06 7.16 0.26 0.0
-5 10 3 70.74 5.67 8.78 0.0
-4 10 3 10.87 3.81 3.54 180.0
-3 10 3 1.15 7.27 1.10 180.0
-2 10 3 49.91 4.47 6.39 180.0
-1 10 3 57.26 4.82 7.49 180.0
0 10 3 28.12 2.95 4.52 0.0
1 10 3 371.93 10.13 20.31 180.0
2 10 3 118.44 6.46 11.25 0.0
3 10 3 25.58 4.13 4.86 180.0
-7 11 3 0.00 11.60 2.06 0.0
-6 11 3 21.55 4.44 3.94 0.0
-5 11 3 11.62 4.11 3.21 180.0
-4 11 3 0.00 8.70 1.54 0.0
-3 11 3 39.44 4.32 5.79 180.0
-2 11 3 103.90 6.20 10.54 180.0
-1 11 3 22.96 4.08 4.99 0.0
0 11 3 107.82 7.04 11.44 180.0
1 11 3 59.37 5.52 8.28 0.0
2 11 3 37.66 4.92 5.56 0.0
-6 12 3 26.24 5.11 4.76 180.0
-5 12 3 0.00 9.22 1.00 0.0
-4 12 3 39.74 5.22 6.15 0.0
-3 12 3 26.37 4.52 5.03 180.0
-2 12 3 40.50 4.96 5.91 0.0
-1 12 3 12.74 3.90 3.40 0.0
0 12 3 1.68 6.31 2.06 180.0
1 12 3 113.91 6.74 9.74 0.0
-3 13 3 4.75 3.53 1.24 180.0
1 -15 4 0.00 10.28 1.35 0.0
2 -15 4 26.92 4.40 4.74 180.0
3 -15 4 27.91 4.69 4.88 180.0
-1 -14 4 0.00 10.40 2.52 180.0
0 -14 4 2.66 6.11 2.39 180.0
1 -14 4 32.35 4.39 5.22 0.0
2 -14 4 154.37 7.35 11.95 180.0
3 -14 4 54.13 5.39 6.92 0.0
4 -14 4 20.44 4.89 5.60 180.0
5 -14 4 11.60 4.02 1.96 180.0
-3 -13 4 0.00 3.98 3.25 0.0
-2 -13 4 56.34 5.30 8.68 0.0
-1 -13 4 120.44 6.26 11.55 180.0
0 -13 4 77.72 10.08 8.26 0.0
1 -13 4 158.85 7.16 11.87 180.0
2 -13 4 0.00 9.41 0.56 0.0
3 -13 4 32.30 4.57 6.02 0.0
4 -13 4 19.75 3.99 4.28 180.0
5 -13 4 57.69 5.21 7.04 0.0
6 -13 4 9.42 3.69 2.89 180.0
-4 -12 4 0.00 8.97 2.03 180.0
-3 -12 4 23.83 3.84 5.35 0.0
-2 -12 4 221.86 8.23 14.90 180.0
-1 -12 4 57.08 4.52 7.07 0.0
0 -12 4 0.17 2.99 0.22 180.0
1 -12 4 188.84 7.57 13.79 180.0
2 -12 4 264.90 8.73 16.19 0.0
3 -12 4 293.08 8.97 17.10 180.0
4 -12 4 0.00 7.60 0.05 180.0
5 -12 4 19.32 3.83 4.21 0.0
6 -12 4 42.91 4.29 5.77 180.0
7 -12 4 0.00 10.63 2.79 0.0
-5 -11 4 48.37 5.30 7.16 180.0
-4 -11 4 144.78 6.74 12.70 0.0
-3 -11 4 0.00 9.42 0.22 0.0
-2 -11 4 9.05 3.78 2.49 180.0
-1 -11 4 252.05 7.94 17.07 0.0
0 -11 4 428.17 22.41 21.55 180.0
1 -11 4 218.58 6.51 15.53 0.0
2 -11 4 29.38 3.73 4.50 180.0
3 -11 4 26.60 3.83 6.05 0.0
4 -11 4 130.09 5.68 11.00 0.0
5 -11 4 136.37 6.88 11.99 180.0
6 -11 4 0.00 3.61 0.36 0.0
7 -11 4 1.30 9.71 2.73 180.0
8 -11 4 0.70 3.41 0.38 180.0
-6 -10 4 39.99 5.29 6.14 180.0
-5 -10 4 3.60 3.51 1.92 0.0
-4 -10 4 15.33 4.15 4.64 0.0
-3 -10 4 133.47 6.42 11.72 180.0
-2 -10 4 166.10 6.42 13.34 0.0
-1 -10 4 592.16 16.01 24.54 180.0
0 -10 4 8.16 1.93 3.11 0.0
1 -10 4 114.11 4.67 9.92 0.0
2 -10 4 393.71 13.35 20.18 180.0
3 -10 4 28.70 3.06 5.55 0.0
4 -10 4 105.17 5.26 11.68 180.0
5 -10 4 0.00 2.78 1.31 0.0
6 -10 4 38.92 5.03 7.09 0.0
7 -10 4 6.55 10.71 3.62 180.0
8 -10 4 25.29 4.30 5.05 0.0
-6 -9 4 7.67 3.74 1.94 180.0
-5 -9 4 437.36 12.14 21.49 0.0
-4 -9 4 50.83 4.49 7.37 180.0
-3 -9 4 44.34 3.62 6.87 0.0
-2 -9 4 2.14 5.93 0.75 0.0
-1 -9 4 225.07 6.79 15.54 180.0
0 -9 4 752.56 12.81 27.85 0.0
1 -9 4 249.38 7.15 15.83 180.0
2 -9 4 637.69 15.65 25.70 0.0
3 -9 4 90.52 4.19 10.58 0.0
4 -9 4 148.50 5.18 12.30 180.0
5 -9 4 179.94 6.20 12.78 0.0
6 -9 4 267.98 8.63 16.89 180.0
7 -9 4 3.40 3.88 1.78 0.0
8 -9 4 5.81 3.97 2.06 0.0
-7 -8 4 55.17 5.16 7.19 180.0
-6 -8 4 31.17 4.66 6.27 0.0
-5 -8 4 233.88 8.29 16.25 180.0
-4 -8 4 18.38 2.70 4.41 180.0
-3 -8 4 541.14 15.20 24.66 0.0
-2 -8 4 679.60 16.00 27.85 180.0
-1 -8 4 2215.95 39.09 47.77 0.0
0 -8 4 57.71 2.12 8.57 180.0
1 -8 4 70.69 3.09 7.39 0.0
2 -8 4 205.95 6.12 14.47 0.0
3 -8 4 457.16 13.25 21.45 180.0
4 -8 4 249.78 8.66 16.15 0.0
5 -8 4 54.32 3.54 7.51 180.0
6 -8 4 16.83 3.13 4.01 0.0
7 -8 4 208.56 8.43 14.28 0.0
8 -8 4 85.00 5.76 8.92 180.0
9 -8 4 12.66 4.26 4.84 0.0
-8 -7 4 17.66 4.46 3.66 180.0
-7 -7 4 0.00 9.13 1.67 0.0
-6 -7 4 114.77 5.83 10.63 0.0
-5 -7 4 19.81 3.38 4.06 180.0
-4 -7 4 1300.10 32.90 36.88 0.0
-3 -7 4 501.13 13.66 24.04 180.0
-2 -7 4 205.76 5.96 15.56 0.0
-1 -7 4 9.73 1.77 3.41 0.0
0 -7 4 798.09 27.48 29.06 180.0
1 -7 4 1484.05 28.88 37.44 0.0
2 -7 4 130.88 4.24 12.37 180.0
3 -7 4 4.14 1.90 1.16 180.0
4 -7 4 1.03 5.14 1.33 180.0
5 -7 4 264.02 7.14 16.91 180.0
6 -7 4 234.72 6.91 15.03 0.0
7 -7 4 123.75 6.85 11.58 180.0
8 -7 4 3.72 3.45 1.91 0.0
9 -7 4 22.06 4.73 4.89 0.0
-8 -6 4 30.58 4.52 5.21 180.0
-7 -6 4 64.43 5.34 7.55 0.0
-6 -6 4 41.84 3.89 6.23 180.0
-5 -6 4 0.00 5.93 1.46 180.0
-4 -6 4 16.99 2.55 4.00 0.0
-3 -6 4 168.32 5.06 13.41 180.0
-2 -6 4 2712.99 39.30 51.31 0.0
-1 -6 4 473.96 11.04 23.23 180.0
0 -6 4 1946.39 21.30 43.21 0.0
1 -6 4 142.14 4.34 11.54 180.0
2 -6 4 1411.19 26.90 37.37 180.0
3 -6 4 1453.22 29.10 37.15 0.0
4 -6 4 186.32 5.91 13.51 180.0
5 -6 4 59.57 3.58 7.84 0.0
6 -6 4 119.56 5.25 11.94 0.0
7 -6 4 111.32 6.30 11.26 180.0
8 -6 4 166.01 7.93 13.64 0.0
9 -6 4 28.50 5.09 5.20 180.0
-8 -5 4 2.27 9.15 2.27 0.0
-7 -5 4 20.73 3.96 5.52 180.0
-6 -5 4 0.00 3.05 0.75 0.0
-5 -5 4 268.84 7.89 17.04 0.0
-4 -5 4 1447.82 31.76 37.65 180.0
-3 -5 4 1159.38 26.06 32.56 0.0
-2 -5 4 509.59 11.14 20.78 180.0
-1 -5 4 14.26 1.58 3.36 180.0
0 -5 4 142.92 2.92 11.18 0.0
1 -5 4 1728.38 26.22 41.47 180.0
2 -5 4 2751.27 35.32 49.48 0.0
3 -5 4 165.77 4.98 13.68 180.0
4 -5 4 4.56 2.01 1.16 180.0
5 -5 4 813.86 17.78 28.91 0.0
6 -5 4 14.11 2.99 4.02 180.0
7 -5 4 327.83 10.78 18.48 0.0
8 -5 4 16.34 4.41 3.55 180.0
9 -5 4 26.18 4.81 4.53 180.0
-9 -4 4 16.37 4.67 3.59 0.0
-8 -4 4 55.52 5.05 7.49 180.0
-7 -4 4 7.24 3.44 2.08 180.0
-6 -4 4 232.74 6.74 16.19 0.0
-5 -4 4 455.17 13.21 21.80 180.0
-4 -4 4 1510.76 31.30 37.10 0.0
-3 -4 4 83.05 2.87 8.63 0.0
-2 -4 4 1791.02 27.12 39.18 180.0
-1 -4 4 5353.67 44.91 68.56 0.0
0 -4 4 4351.09 29.22 60.46 180.0
1 -4 4 95.95 2.74 8.72 0.0
2 -4 4 238.79 7.07 16.97 0.0
3 -4 4 683.97 18.42 27.15 180.0
4 -4 4 552.13 13.51 23.59 0.0
5 -4 4 127.98 4.61 11.36 180.0
6 -4 4 242.29 7.99 14.86 180.0
7 -4 4 55.00 4.59 8.02 180.0
8 -4 4 23.37 4.21 5.00 180.0
9 -4 4 29.34 4.81 5.40 0.0
-9 -3 4 2.00 8.84 0.62 0.0
-8 -3 4 87.87 5.69 9.13 180.0
-7 -3 4 363.92 10.52 20.10 0.0
-6 -3 4 0.00 5.38 1.00 180.0
-5 -3 4 145.83 4.50 13.54 180.0
-4 -3 4 1250.11 26.85 35.59 0.0
-3 -3 4 2331.97 32.74 47.01 180.0
-2 -3 4 1.82 1.14 1.30 0.0
-1 -3 4 7297.20 49.44 76.54 0.0
0 -3 4 6.20 0.73 2.58 180.0
1 -3 4 1164.32 18.67 32.83 180.0
2 -3 4 1548.11 24.00 38.99 180.0
3 -3 4 732.77 18.57 27.83 0.0
4 -3 4 30.19 2.28 5.31 0.0
5 -3 4 148.77 4.82 12.15 180.0
6 -3 4 1529.89 39.75 39.69 0.0
7 -3 4 3.33 7.70 1.77 180.0
8 -3 4 1.83 7.17 1.87 0.0
9 -3 4 2.21 3.88 1.32 180.0
-9 -2 4 54.26 5.00 7.75 180.0
-7 -2 4 22.40 3.81 5.82 0.0
-6 -2 4 266.02 7.73 17.39 180.0
-5 -2 4 773.62 22.89 28.52 0.0
-4 -2 4 2490.34 36.94 47.37 180.0
-3 -2 4 125.96 3.86 12.10 180.0
-2 -2 4 3303.13 33.24 54.03 180.0
-1 -2 4 6273.16 57.38 200.65 180.0
0 -2 4 1917.16 15.45 38.01 180.0
1 -2 4 61.47 2.15 6.86 0.0
2 -2 4 79.39 2.66 9.09 180.0
3 -2 4 866.66 20.29 29.00 0.0
4 -2 4 76.70 3.11 8.93 180.0
5 -2 4 281.13 8.86 16.27 0.0
6 -2 4 706.31 19.19 26.15 180.0
7 -2 4 0.00 2.81 0.61 180.0
8 -2 4 8.83 3.89 2.84 0.0
9 -2 4 4.34 4.44 2.92 180.0
-9 -1 4 12.17 4.18 3.55 180.0
-8 -1 4 455.73 15.15 22.78 0.0
-7 -1 4 399.45 12.05 20.86 180.0
-6 -1 4 136.09 4.55 12.38 0.0
-5 -1 4 28.01 2.38 5.27 0.0
-4 -1 4 816.46 20.60 27.66 180.0
-3 -1 4 515.74 14.22 21.47 0.0
-2 -1 4 256.16 6.41 18.64 180.0
-1 -1 4 4124.42 43.46 175.09 0.0
0 -1 4 1985.78 15.70 41.79 0.0
1 -1 4 145.61 4.76 12.87 180.0
2 -1 4 2100.25 28.11 42.72 0.0
3 -1 4 1163.04 23.98 32.70 180.0
4 -1 4 56.62 3.04 7.21 0.0
5 -1 4 90.29 3.84 9.47 0.0
6 -1 4 58.65 4.04 7.91 180.0
7 -1 4 18.28 4.42 5.32 0.0
8 -1 4 74.66 5.58 9.05 180.0
9 -1 4 4.50 4.13 2.16 0.0
-10 0 4 43.24 5.30 6.84 180.0
-9 0 4 18.41 3.95 3.89 0.0
-8 0 4 126.21 7.16 11.79 180.0
-7 0 4 39.26 3.58 6.37 180.0
-6 0 4 1044.48 28.42 33.36 0.0
-5 0 4 1482.79 30.43 38.93 180.0
-4 0 4 711.66 19.10 27.57 0.0
-3 0 4 13.38 1.29 3.63 180.0
-2 0 4 5642.53 44.00 71.10 180.0
-1 0 4 8688.98 52.08 81.16 180.0
0 0 4 3404.03 21.86 51.90 180.0
1 0 4 15.28 1.25 4.09 0.0
2 0 4 201.27 6.56 13.60 0.0
3 0 4 56.13 2.65 6.90 180.0
4 0 4 67.40 3.35 8.18 0.0
5 0 4 972.70 28.67 31.45 180.0
6 0 4 100.38 4.79 9.98 0.0
7 0 4 47.52 5.11 6.08 180.0
8 0 4 1.13 8.84 0.71 180.0
-10 1 4 0.00 9.99 1.01 0.0
-9 1 4 190.75 7.51 14.36 0.0
-8 1 4 0.00 7.86 0.66 180.0
-7 1 4 444.25 14.93 22.85 0.0
-6 1 4 103.37 4.22 10.56 180.0
-5 1 4 284.88 9.75 17.77 180.0
-4 1 4 7.43 1.57 2.53 0.0
-3 1 4 828.25 18.27 29.35 180.0
-2 1 4 163.60 5.52 11.56 0.0
-1 1 4 3450.64 33.38 59.12 180.0
0 1 4 629.73 13.60 25.11 0.0
1 1 4 123.37 3.52 11.34 0.0
2 1 4 4917.96 48.67 64.86 180.0
3 1 4 918.77 23.21 31.13 0.0
4 1 4 213.02 6.35 14.55 180.0
5 1 4 0.76 2.20 1.07 180.0
6 1 4 40.29 3.82 6.59 0.0
7 1 4 60.01 5.17 6.45 180.0
8 1 4 49.67 5.42 7.06 0.0
-10 2 4 27.81 4.78 4.92 0.0
-9 2 4 104.48 5.92 9.71 180.0
-8 2 4 0.00 9.09 1.18 180.0
-7 2 4 21.75 3.23 4.71 180.0
-6 2 4 237.56 7.18 16.09 180.0
-5 2 4 506.47 13.26 23.69 0.0
-4 2 4 1965.93 32.83 45.36 180.0
-3 2 4 1409.64 25.06 39.77 0.0
-2 2 4 21.14 1.53 4.57 180.0
-1 2 4 178.41 4.76 11.47 0.0
0 2 4 2035.97 64.99 43.10 0.0
1 2 4 136.35 4.15 11.55 180.0
2 2 4 2391.88 35.54 45.95 0.0
3 2 4 0.00 5.02 2.12 180.0
4 2 4 299.08 9.29 16.83 180.0
5 2 4 420.83 12.32 20.49 0.0
6 2 4 271.14 8.66 16.28 180.0
7 2 4 18.05 4.06 4.18 0.0
8 2 4 4.06 9.67 2.28 180.0
-10 3 4 0.00 11.05 2.48 180.0
-9 3 4 0.00 3.41 0.11 0.0
-8 3 4 106.89 6.20 10.78 0.0
-7 3 4 61.25 4.09 8.20 180.0
-6 3 4 191.30 5.55 14.51 0.0
-5 3 4 549.01 13.79 23.55 180.0
-4 3 4 799.13 21.82 28.84 0.0
-3 3 4 556.31 16.56 24.77 0.0
-2 3 4 1145.28 22.65 34.12 180.0
-1 3 4 242.51 7.48 15.65 0.0
0 3 4 569.57 11.40 23.58 180.0
1 3 4 361.51 9.62 17.93 180.0
2 3 4 553.57 13.01 23.10 0.0
3 3 4 181.16 4.85 13.15 180.0
4 3 4 120.06 4.60 10.38 0.0
5 3 4 260.56 8.36 15.85 180.0
6 3 4 0.00 3.44 0.35 180.0
7 3 4 22.18 4.22 4.77 0.0
-10 4 4 10.21 3.95 2.88 180.0
-9 4 4 112.21 6.37 11.37 0.0
-8 4 4 5.78 3.87 2.56 180.0
-7 4 4 40.51 3.89 5.14 0.0
-6 4 4 69.83 3.72 8.11 0.0
-5 4 4 157.87 4.77 13.26 180.0
-4 4 4 1183.91 27.48 35.26 0.0
-3 4 4 2175.71 35.69 45.82 180.0
-2 4 4 1151.32 24.50 34.32 0.0
-1 4 4 342.07 9.68 19.05 0.0
0 4 4 1572.03 38.07 41.56 180.0
1 4 4 1026.08 25.08 32.73 0.0
2 4 4 694.46 15.46 26.09 180.0
3 4 4 295.83 9.36 17.67 180.0
4 4 4 2.91 6.85 2.28 0.0
5 4 4 50.48 4.25 6.43 180.0
6 4 4 142.59 7.29 12.32 0.0
7 4 4 107.72 7.28 10.07 180.0
-10 5 4 27.85 4.40 3.60 0.0
-9 5 4 0.00 10.79 1.00 180.0
-8 5 4 134.08 7.50 11.90 180.0
-7 5 4 164.76 6.09 13.17 0.0
-6 5 4 506.48 15.46 23.09 180.0
-5 5 4 447.02 13.70 22.27 0.0
-4 5 4 0.00 5.34 0.65 0.0
-3 5 4 390.49 11.42 20.83 180.0
-2 5 4 595.70 13.82 26.03 0.0
-1 5 4 1230.84 27.49 34.25 180.0
0 5 4 393.15 11.14 20.58 0.0
1 5 4 67.97 3.25 8.81 0.0
2 5 4 100.38 4.19 10.72 0.0
3 5 4 1910.69 41.19 43.17 0.0
4 5 4 80.03 4.90 8.98 180.0
5 5 4 180.51 7.55 13.36 0.0
6 5 4 19.83 4.06 3.93 180.0
7 5 4 0.21 4.24 0.99 0.0
-9 6 4 5.71 3.84 2.33 180.0
-8 6 4 75.54 5.64 8.57 0.0
-7 6 4 13.59 4.05 3.44 180.0
-6 6 4 0.00 7.93 0.80 0.0
-5 6 4 45.19 3.56 7.64 0.0
-4 6 4 761.47 17.83 28.16 180.0
-3 6 4 549.17 14.24 23.98 0.0
-2 6 4 7.29 2.12 2.91 180.0
-1 6 4 11.79 2.25 3.74 180.0
0 6 4 546.71 10.23 23.37 0.0
1 6 4 102.02 4.32 9.90 180.0
2 6 4 44.48 3.46 6.87 0.0
3 6 4 491.07 13.39 21.13 180.0
4 6 4 0.00 9.43 2.99 180.0
5 6 4 0.80 3.41 1.20 0.0
6 6 4 95.18 6.56 8.97 180.0
-9 7 4 0.00 9.26 0.78 0.0
-8 7 4 0.00 8.95 0.31 180.0
-7 7 4 36.25 5.04 5.95 180.0
-6 7 4 378.61 12.56 19.54 0.0
-5 7 4 6.90 2.60 2.86 0.0
-4 7 4 152.74 5.37 13.13 0.0
-3 7 4 11.13 2.35 2.98 0.0
-2 7 4 450.52 13.59 21.07 180.0
-1 7 4 555.70 15.37 24.62 0.0
0 7 4 38.17 2.35 6.14 180.0
1 7 4 79.19 4.19 9.57 0.0
2 7 4 152.09 6.48 13.21 0.0
3 7 4 135.59 6.71 11.07 180.0
4 7 4 264.21 9.00 15.78 0.0
5 7 4 76.18 5.85 8.77 180.0
-9 8 4 14.37 4.15 2.96 0.0
-8 8 4 26.13 4.32 4.59 180.0
-7 8 4 64.01 5.26 8.24 0.0
-6 8 4 35.47 4.80 5.58 180.0
-5 8 4 381.55 10.76 19.77 180.0
-4 8 4 0.75 3.11 2.51 0.0
-3 8 4 291.01 9.00 17.47 180.0
-2 8 4 65.94 4.03 8.54 180.0
-1 8 4 133.46 5.19 11.75 0.0
0 8 4 22.52 2.55 5.23 180.0
1 8 4 38.22 3.81 5.92 0.0
2 8 4 65.13 5.44 8.01 180.0
3 8 4 285.57 9.38 17.30 0.0
4 8 4 72.74 5.40 8.31 180.0
5 8 4 7.16 3.91 0.52 0.0
-7 9 4 4.58 3.16 0.51 0.0
-6 9 4 0.00 3.69 0.58 0.0
-5 9 4 36.31 4.35 5.56 0.0
-4 9 4 14.60 3.89 3.85 180.0
-3 9 4 16.48 3.35 4.00 0.0
-2 9 4 29.75 2.98 4.80 180.0
-1 9 4 27.03 3.32 4.39 0.0
0 9 4 440.21 9.23 21.89 0.0
1 9 4 0.00 7.35 0.32 180.0
2 9 4 4.20 7.71 1.30 0.0
3 9 4 3.58 3.44 1.11 0.0
4 9 4 127.36 7.19 10.06 180.0
-7 10 4 45.19 5.63 5.90 180.0
-6 10 4 43.55 4.60 5.79 0.0
-5 10 4 61.54 5.57 8.47 180.0
-4 10 4 0.00 3.71 0.82 180.0
-3 10 4 19.55 3.55 3.81 0.0
-2 10 4 3.73 8.73 2.47 180.0
-1 10 4 102.33 6.29 10.58 0.0
0 10 4 3.67 3.37 3.33 180.0
1 10 4 66.59 5.29 9.00 180.0
2 10 4 66.04 5.41 8.07 0.0
3 10 4 119.54 7.15 9.71 180.0
-6 11 4 5.19 4.48 3.21 0.0
-5 11 4 120.86 7.24 10.83 180.0
-4 11 4 18.95 4.53 3.59 0.0
-3 11 4 83.93 5.65 8.86 180.0
-2 11 4 3.34 7.78 0.62 180.0
-1 11 4 39.07 4.54 6.14 0.0
0 11 4 64.51 8.75 7.70 180.0
1 11 4 52.22 5.66 7.35 0.0
-5 12 4 0.00 3.83 0.76 0.0
-4 12 4 0.78 8.49 0.21 0.0
-3 12 4 4.60 8.71 1.30 0.0
-2 12 4 53.82 5.65 7.72 0.0
-1 12 4 48.46 5.07 6.63 180.0
1 -15 5 14.90 4.16 3.53 0.0
2 -15 5 27.75 4.54 4.44 180.0
3 -15 5 5.31 9.60 2.29 0.0
-2 -14 5 23.46 4.69 5.16 0.0
-1 -14 5 17.23 4.30 4.45 180.0
0 -14 5 4.07 3.52 3.06 0.0
1 -14 5 22.55 4.47 4.64 0.0
2 -14 5 18.57 4.30 4.46 180.0
3 -14 5 148.71 7.62 12.06 0.0
4 -14 5 68.39 6.34 8.38 180.0
5 -14 5 0.00 10.32 0.13 0.0
-3 -13 5 57.83 5.09 7.64 0.0
-2 -13 5 2.63 3.34 0.25 0.0
-1 -13 5 43.88 4.67 8.00 180.0
0 -13 5 39.23 3.24 5.28 0.0
1 -13 5 99.78 6.11 9.77 180.0
2 -13 5 203.30 7.61 13.78 0.0
3 -13 5 25.46 4.52 5.15 180.0
4 -13 5 2.17 8.47 1.93 180.0
5 -13 5 70.49 5.72 7.90 0.0
6 -13 5 7.56 4.52 3.89 180.0
-4 -12 5 7.12 3.69 2.32 0.0
-3 -12 5 6.56 3.46 1.90 180.0
-2 -12 5 426.62 11.91 21.32 180.0
-1 -12 5 75.81 5.22 9.00 0.0
0 -12 5 36.96 4.25 6.19 180.0
1 -12 5 14.23 3.86 4.88 180.0
2 -12 5 0.96 8.22 3.30 0.0
3 -12 5 73.82 5.48 8.49 180.0
4 -12 5 93.46 6.26 9.20 0.0
5 -12 5 40.98 4.74 5.95 180.0
6 -12 5 0.00 8.06 0.43 0.0
7 -12 5 8.83 4.09 2.77 0.0
-5 -11 5 65.02 5.55 8.57 180.0
-4 -11 5 75.72 5.09 8.39 0.0
-3 -11 5 20.31 4.36 4.97 180.0
-2 -11 5 14.21 3.97 4.04 0.0
-1 -11 5 0.00 7.74 2.24 0.0
0 -11 5 58.60 3.26 8.38 180.0
1 -11 5 773.26 20.06 27.10 0.0
2 -11 5 77.92 4.38 9.21 180.0
3 -11 5 139.23 6.14 11.65 0.0
4 -11 5 0.00 6.67 1.45 180.0
5 -11 5 71.69 5.55 8.62 180.0
6 -11 5 91.65 5.97 9.27 0.0
7 -11 5 19.64 4.23 3.87 180.0
8 -11 5 5.11 4.10 2.59 0.0
-6 -10 5 134.14 6.68 12.12 180.0
-5 -10 5 11.26 3.79 3.80 0.0
-4 -10 5 0.00 3.55 2.71 180.0
-3 -10 5 100.79 4.91 10.07 180.0
-2 -10 5 29.23 3.69 5.83 0.0
-1 -10 5 785.96 18.82 28.82 180.0
0 -10 5 562.46 19.34 24.27 0.0
1 -10 5 414.75 13.67 21.49 180.0
2 -10 5 163.45 5.28 12.72 180.0
3 -10 5 46.70 3.60 7.19 0.0
4 -10 5 284.37 7.50 17.57 180.0
5 -10 5 122.45 5.46 10.74 0.0
6 -10 5 5.38 10.54 3.43 180.0
7 -10 5 9.67 3.28 3.26 180.0
8 -10 5 0.00 10.80 2.53 0.0
-7 -9 5 3.62 11.10 1.55 180.0
-6 -9 5 32.79 4.59 6.80 0.0
-5 -9 5 317.20 10.44 18.61 0.0
-4 -9 5 51.84 3.96 7.92 180.0
-3 -9 5 79.92 4.20 9.02 0.0
-2 -9 5 457.35 13.97 21.34 180.0
-1 -9 5 21.73 2.57 4.56 0.0
0 -9 5 0.08 3.31 0.17 0.0
1 -9 5 838.81 17.51 29.84 180.0
2 -9 5 865.29 25.94 30.28 0.0
3 -9 5 412.01 10.81 20.00 180.0
4 -9 5 3.30 2.48 0.83 180.0
5 -9 5 69.63 5.00 7.75 0.0
6 -9 5 37.21 4.67 6.33 180.0
7 -9 5 82.73 5.71 9.31 0.0
8 -9 5 3.29 3.78 1.90 180.0
-7 -8 5 5.23 3.78 3.48 180.0
-6 -8 5 0.23 3.16 0.23 0.0
-5 -8 5 377.06 11.30 19.36 180.0
-4 -8 5 161.53 5.86 12.80 180.0
-3 -8 5 48.86 3.26 7.18 0.0
-2 -8 5 1305.37 31.08 36.25 180.0
-1 -8 5 505.19 13.30 23.48 0.0
0 -8 5 972.01 35.04 30.63 180.0
1 -8 5 234.73 6.41 15.03 0.0
2 -8 5 0.09 2.01 1.94 0.0
3 -8 5 167.46 4.86 13.13 180.0
4 -8 5 540.69 15.69 23.32 0.0
5 -8 5 129.75 5.08 11.85 180.0
6 -8 5 15.39 3.33 3.61 0.0
7 -8 5 4.82 3.97 2.25 0.0
8 -8 5 121.82 7.22 11.16 180.0
9 -8 5 2.62 9.54 2.82 0.0
-8 -7 5 9.42 4.48 2.86 180.0
-7 -7 5 3.17 3.71 1.67 0.0
-6 -7 5 115.27 6.39 10.85 0.0
-5 -7 5 123.82 5.96 10.89 0.0
-4 -7 5 52.58 3.51 7.17 0.0
-3 -7 5 224.28 6.71 15.36 180.0
-2 -7 5 692.15 15.07 26.59 0.0
-1 -7 5 354.09 10.19 19.06 180.0
0 -7 5 5.66 2.41 2.73 0.0
1 -7 5 1005.91 24.00 31.13 0.0
2 -7 5 1217.90 27.16 36.47 180.0
3 -7 5 914.89 25.04 30.85 0.0
4 -7 5 160.93 5.27 13.09 180.0
5 -7 5 9.03 2.56 3.37 180.0
6 -7 5 169.54 6.99 12.73 0.0
7 -7 5 214.90 8.74 14.62 180.0
8 -7 5 18.74 3.94 3.66 0.0
9 -7 5 1.31 8.66 1.85 0.0
-8 -6 5 55.82 5.42 7.51 0.0
-7 -6 5 4.60 3.42 1.47 0.0
-6 -6 5 103.60 5.33 9.71 0.0
-5 -6 5 5.52 2.61 2.64 0.0
-4 -6 5 1448.21 33.12 36.25 180.0
-3 -6 5 493.31 13.00 21.97 0.0
-2 -6 5 9.71 1.77 2.08 180.0
-1 -6 5 2718.18 37.43 50.00 180.0
0 -6 5 2390.89 24.27 47.74 0.0
1 -6 5 2308.06 34.10 46.08 180.0
2 -6 5 134.23 4.09 11.66 180.0
3 -6 5 4.91 1.77 2.25 0.0
4 -6 5 127.40 4.19 11.25 180.0
5 -6 5 4.42 2.48 2.34 0.0
6 -6 5 206.20 6.84 15.75 180.0
7 -6 5 0.00 3.57 1.44 0.0
8 -6 5 20.13 3.93 4.16 0.0
9 -6 5 81.06 6.29 7.88 180.0
-8 -5 5 65.92 5.44 8.32 0.0
-7 -5 5 33.04 4.11 5.86 180.0
-6 -5 5 218.01 7.35 13.99 0.0
-5 -5 5 342.31 10.15 17.80 180.0
-4 -5 5 409.42 12.25 19.44 180.0
-3 -5 5 143.99 5.00 12.21 0.0
-2 -5 5 2216.30 33.05 44.36 180.0
-1 -5 5 2044.72 29.74 43.50 0.0
0 -5 5 156.03 3.44 12.30 0.0
1 -5 5 500.05 14.44 22.94 180.0
2 -5 5 5931.80 55.00 70.73 0.0
3 -5 5 7.61 2.01 1.78 0.0
4 -5 5 55.41 2.94 7.50 0.0
5 -5 5 314.55 9.51 18.24 0.0
6 -5 5 18.58 3.24 4.31 180.0
7 -5 5 61.90 5.03 7.88 0.0
8 -5 5 77.57 5.94 8.60 180.0
9 -5 5 25.31 5.00 4.77 0.0
-9 -4 5 49.06 5.13 6.30 0.0
-8 -4 5 44.02 5.03 7.10 180.0
-7 -4 5 50.15 4.78 7.86 0.0
-6 -4 5 81.41 4.16 8.84 0.0
-5 -4 5 987.35 27.62 31.91 180.0
-4 -4 5 1336.17 29.45 35.10 0.0
-3 -4 5 391.18 10.31 19.41 180.0
-2 -4 5 1.44 1.20 1.27 180.0
-1 -4 5 4739.45 43.33 61.91 0.0
0 -4 5 271.89 5.01 16.24 0.0
1 -4 5 1736.52 25.80 40.08 0.0
2 -4 5 1048.63 21.43 30.68 180.0
3 -4 5 294.51 9.10 15.94 0.0
4 -4 5 157.47 4.41 13.00 0.0
5 -4 5 912.02 19.35 29.76 180.0
6 -4 5 96.19 4.76 9.41 0.0
7 -4 5 86.22 5.97 9.06 180.0
8 -4 5 4.68 3.47 2.41 180.0
9 -4 5 13.44 4.61 2.91 0.0
-9 -3 5 0.00 9.55 2.54 0.0
-8 -3 5 0.00 8.20 1.14 0.0
-7 -3 5 356.90 9.04 19.61 0.0
-6 -3 5 504.48 14.89 24.74 180.0
-5 -3 5 451.58 12.77 21.16 0.0
-4 -3 5 176.62 5.36 12.95 180.0
-3 -3 5 1003.59 21.62 31.11 180.0
-2 -3 5 17960.61 92.84 107.54 0.0
-1 -3 5 2074.11 26.54 42.04 180.0
0 -3 5 3001.94 22.28 50.92 0.0
1 -3 5 51.67 1.94 7.02 180.0
2 -3 5 3.26 1.36 1.76 180.0
3 -3 5 634.21 18.28 23.95 0.0
4 -3 5 660.42 14.74 25.19 180.0
5 -3 5 34.82 3.02 5.52 180.0
6 -3 5 7.24 2.77 1.64 180.0
7 -3 5 59.73 5.20 7.32 180.0
8 -3 5 66.33 5.06 7.55 0.0
9 -3 5 6.24 4.20 2.07 180.0
-9 -2 5 0.00 10.92 3.15 180.0
-8 -2 5 172.33 7.30 14.58 0.0
-7 -2 5 141.74 6.18 11.96 180.0
-6 -2 5 287.38 9.22 17.41 180.0
-5 -2 5 1282.54 29.40 36.02 0.0
-4 -2 5 3427.10 43.73 54.79 180.0
-3 -2 5 979.01 20.66 29.31 0.0
-2 -2 5 225.17 6.56 10.96 0.0
-1 -2 5 1807.72 23.60 38.57 180.0
0 -2 5 1003.76 12.44 32.38 0.0
1 -2 5 0.18 1.23 0.33 180.0
2 -2 5 313.29 8.20 18.69 0.0
3 -2 5 494.15 11.48 20.61 180.0
4 -2 5 25.66 2.46 5.17 180.0
5 -2 5 1501.79 35.67 38.08 0.0
6 -2 5 166.93 6.07 12.37 180.0
7 -2 5 55.25 5.38 7.41 0.0
8 -2 5 23.54 4.00 4.73 0.0
9 -2 5 0.00 13.22 3.16 180.0
-9 -1 5 2.73 3.47 2.50 0.0
-8 -1 5 37.48 5.60 7.12 0.0
-7 -1 5 444.71 12.57 21.62 180.0
-6 -1 5 91.82 3.90 10.34 0.0
-5 -1 5 206.11 6.12 14.68 180.0
-4 -1 5 180.87 5.90 11.92 180.0
-3 -1 5 2682.29 34.05 47.63 0.0
-2 -1 5 1323.22 21.40 39.02 180.0
-1 -1 5 8560.09 55.22 80.78 0.0
0 -1 5 12.34 1.93 3.53 0.0
1 -1 5 1570.17 23.61 37.13 0.0
2 -1 5 2077.81 30.37 43.13 0.0
3 -1 5 32.48 2.37 5.14 0.0
4 -1 5 915.93 24.96 27.73 0.0
5 -1 5 750.89 18.31 26.78 180.0
6 -1 5 32.83 4.36 4.86 180.0
7 -1 5 103.07 6.42 9.18 0.0
8 -1 5 82.10 6.14 9.10 180.0
-10 0 5 2.52 10.42 1.07 180.0
-9 0 5 42.89 4.58 6.51 0.0
-8 0 5 186.64 7.75 13.78 180.0
-7 0 5 10.80 2.99 3.45 0.0
-6 0 5 0.00 5.66 1.06 0.0
-5 0 5 917.48 24.31 29.76 180.0
-4 0 5 2222.11 34.51 46.84 0.0
-3 0 5 86.05 2.69 9.57 180.0
-2 0 5 4033.47 39.28 58.41 0.0
-1 0 5 2248.90 27.59 45.27 180.0
0 0 5 2.45 2.71 1.11 180.0
1 0 5 1904.88 27.36 41.64 0.0
2 0 5 5212.41 50.84 65.75 180.0
3 0 5 114.25 3.57 8.13 180.0
4 0 5 25.78 2.57 4.72 180.0
5 0 5 258.24 7.30 15.98 180.0
6 0 5 148.43 6.12 12.16 0.0
7 0 5 41.77 4.76 5.62 180.0
8 0 5 12.42 4.66 4.10 0.0
-10 1 5 42.50 5.41 6.49 0.0
-9 1 5 0.00 8.91 1.62 180.0
-8 1 5 0.00 3.59 1.10 0.0
-7 1 5 52.97 3.90 8.00 0.0
-6 1 5 346.93 9.91 19.66 180.0
-5 1 5 829.57 23.63 29.92 0.0
-4 1 5 117.68 3.54 11.28 0.0
-3 1 5 19.77 1.70 4.71 0.0
-2 1 5 314.42 7.97 16.99 180.0
-1 1 5 2992.01 33.85 52.18 180.0
0 1 5 2813.19 44.96 49.34 0.0
1 1 5 533.38 15.29 23.19 180.0
2 1 5 179.51 5.82 12.42 0.0
3 1 5 1503.19 31.10 37.30 0.0
4 1 5 601.86 15.57 23.65 180.0
5 1 5 114.96 4.79 10.48 0.0
6 1 5 28.76 4.25 5.84 0.0
7 1 5 0.00 8.65 2.26 180.0
8 1 5 44.49 5.74 6.03 0.0
-10 2 5 0.00 11.19 1.19 0.0
-9 2 5 89.01 5.26 8.47 180.0
-8 2 5 30.43 4.28 6.01 0.0
-7 2 5 242.86 7.57 16.33 180.0
-6 2 5 71.00 3.79 9.13 180.0
-5 2 5 1.84 1.92 0.39 180.0
-4 2 5 2954.84 42.11 53.34 180.0
-3 2 5 973.99 22.03 32.59 0.0
-2 2 5 4492.97 45.81 62.69 180.0
-1 2 5 1078.85 21.26 30.37 0.0
0 2 5 138.80 2.96 12.25 0.0
1 2 5 1173.15 24.47 33.75 180.0
2 2 5 1518.37 30.08 38.27 0.0
3 2 5 558.17 14.20 22.50 180.0
4 2 5 54.77 3.35 7.42 180.0
5 2 5 82.42 5.02 8.51 0.0
6 2 5 186.34 7.65 13.59 180.0
7 2 5 99.05 6.70 9.66 0.0
8 2 5 44.87 5.71 6.23 180.0
-10 3 5 36.13 5.08 5.27 180.0
-9 3 5 12.43 3.80 4.20 0.0
-8 3 5 1.02 7.80 0.73 180.0
-7 3 5 145.41 6.20 13.60 180.0
-6 3 5 563.65 15.96 24.54 0.0
-5 3 5 530.08 14.23 24.16 180.0
-4 3 5 1511.85 31.02 39.14 0.0
-3 3 5 0.00 4.46 0.73 180.0
-2 3 5 737.20 19.34 25.28 180.0
-1 3 5 4797.33 50.05 64.78 0.0
0 3 5 3744.68 38.47 59.50 180.0
1 3 5 1044.06 24.87 31.54 0.0
2 3 5 166.83 4.57 12.44 0.0
3 3 5 1156.35 29.80 34.49 180.0
4 3 5 118.09 4.90 11.42 0.0
5 3 5 62.55 4.58 7.58 180.0
6 3 5 77.23 5.77 8.48 0.0
7 3 5 2.61 9.78 2.42 180.0
-10 4 5 1.41 4.06 0.35 180.0
-9 4 5 0.00 12.00 4.00 0.0
-8 4 5 80.24 5.99 8.78 180.0
-7 4 5 88.84 4.87 9.34 0.0
-6 4 5 0.00 5.69 0.10 180.0
-5 4 5 114.07 4.41 11.10 180.0
-4 4 5 182.12 5.95 14.86 0.0
-3 4 5 2249.94 37.83 45.76 180.0
-2 4 5 95.90 3.47 10.01 0.0
-1 4 5 2.73 1.72 1.09 0.0
0 4 5 24.50 1.59 4.88 0.0
1 4 5 194.35 6.01 13.91 0.0
2 4 5 504.08 14.08 22.53 180.0
3 4 5 79.15 4.23 8.38 0.0
4 4 5 133.17 6.50 11.47 180.0
5 4 5 40.63 4.15 6.03 180.0
6 4 5 39.24 4.37 5.32 0.0
7 4 5 84.80 6.59 8.77 180.0
-9 5 5 17.87 4.10 3.54 180.0
-8 5 5 6.14 3.76 3.68 180.0
-7 5 5 0.00 7.57 0.69 0.0
-6 5 5 76.42 4.42 9.43 180.0
-5 5 5 1.66 2.40 1.69 0.0
-4 5 5 1482.24 33.74 39.39 180.0
-3 5 5 122.70 4.17 10.80 0.0
-2 5 5 533.55 13.66 22.85 0.0
-1 5 5 924.48 25.27 31.61 180.0
0 5 5 716.89 41.17 27.51 0.0
1 5 5 322.05 9.51 17.82 180.0
2 5 5 855.42 19.23 29.63 180.0
3 5 5 57.33 4.34 8.07 0.0
4 5 5 137.32 6.39 11.25 180.0
5 5 5 121.20 6.94 10.85 0.0
6 5 5 8.55 4.15 3.22 180.0
-9 6 5 12.33 3.96 3.20 180.0
-8 6 5 71.74 5.38 8.46 0.0
-7 6 5 62.22 5.10 7.41 180.0
-6 6 5 147.78 5.66 12.34 0.0
-5 6 5 15.72 2.59 3.83 0.0
-4 6 5 54.30 3.40 7.30 180.0
-3 6 5 456.04 14.07 21.84 0.0
-2 6 5 274.74 8.70 16.86 180.0
-1 6 5 187.59 5.79 14.33 0.0
0 6 5 296.85 6.66 17.84 0.0
1 6 5 113.86 4.62 10.91 180.0
2 6 5 200.70 6.38 14.19 0.0
3 6 5 199.32 7.79 14.78 180.0
4 6 5 11.14 4.25 3.96 0.0
5 6 5 0.00 9.20 1.60 180.0
6 6 5 38.65 5.82 6.22 180.0
-9 7 5 26.29 4.18 3.66 0.0
-8 7 5 32.73 4.74 5.73 180.0
-7 7 5 6.48 4.17 3.16 180.0
-6 7 5 0.00 8.24 0.80 180.0
-5 7 5 325.46 10.00 18.84 180.0
-4 7 5 6.98 2.95 2.82 0.0
-3 7 5 26.28 3.32 5.08 180.0
-2 7 5 100.75 4.34 9.94 0.0
-1 7 5 287.15 8.26 16.42 0.0
0 7 5 7.44 4.56 3.33 0.0
1 7 5 404.75 12.66 20.40 180.0
2 7 5 120.04 6.37 10.46 180.0
3 7 5 3.93 6.73 0.32 0.0
4 7 5 1.13 3.46 0.42 180.0
5 7 5 22.07 4.53 4.30 180.0
-8 8 5 0.00 3.76 0.59 180.0
-7 8 5 85.08 5.61 9.03 0.0
-6 8 5 30.56 4.72 4.49 180.0
-5 8 5 174.09 7.72 12.93 0.0
-4 8 5 0.00 6.54 0.72 180.0
-3 8 5 165.98 6.78 12.58 0.0
-2 8 5 38.57 3.87 6.11 0.0
-1 8 5 288.07 9.40 18.24 180.0
0 8 5 32.84 2.85 5.44 0.0
1 8 5 52.87 5.27 7.72 180.0
2 8 5 125.76 6.42 11.27 180.0
3 8 5 146.23 6.79 10.68 0.0
4 8 5 31.00 4.75 5.35 180.0
-8 9 5 51.65 5.38 6.24 0.0
-7 9 5 65.51 6.06 8.24 180.0
-6 9 5 0.00 7.27 1.77 180.0
-5 9 5 162.22 7.56 11.00 0.0
-4 9 5 338.36 9.84 17.92 180.0
-3 9 5 360.82 10.10 18.83 0.0
-2 9 5 0.00 8.76 2.04 0.0
-1 9 5 12.70 3.68 3.27 0.0
0 9 5 30.04 3.20 5.50 0.0
1 9 5 42.65 4.84 7.29 180.0
2 9 5 40.85 4.85 7.06 0.0
3 9 5 39.52 4.62 5.40 180.0
-7 10 5 45.44 5.42 6.93 180.0
-6 10 5 77.83 5.97 8.44 0.0
-5 10 5 82.32 5.63 8.67 180.0
-4 10 5 25.12 4.15 5.18 0.0
-3 10 5 71.20 5.47 7.68 0.0
-2 10 5 54.28 4.72 6.98 180.0
-1 10 5 14.36 3.35 2.99 0.0
0 10 5 106.94 4.75 10.57 180.0
1 10 5 0.00 10.01 0.03 0.0
2 10 5 0.00 10.55 1.13 0.0
-6 11 5 0.00 9.57 2.02 0.0
-5 11 5 0.01 3.83 0.03 0.0
-4 11 5 101.54 6.90 9.94 0.0
-3 11 5 0.21 4.48 2.75 180.0
-2 11 5 65.02 5.36 7.95 0.0
-1 11 5 14.39 4.25 3.55 180.0
0 11 5 29.77 3.21 4.95 180.0
-3 12 5 0.00 3.74 0.28 0.0
0 -15 6 14.39 3.07 3.89 180.0
1 -15 6 92.36 5.85 9.09 0.0
2 -15 6 38.86 5.52 5.95 180.0
3 -15 6 29.78 4.82 5.09 0.0
-2 -14 6 20.16 4.67 5.03 0.0
-1 -14 6 60.03 5.37 8.23 180.0
0 -14 6 69.79 4.01 8.15 0.0
1 -14 6 0.00 3.77 0.50 180.0
2 -14 6 0.00 10.00 0.33 180.0
3 -14 6 38.66 5.58 6.94 0.0
4 -14 6 84.52 6.29 8.24 180.0
5 -14 6 0.00 8.24 1.41 0.0
-3 -13 6 163.71 7.64 13.91 0.0
-2 -13 6 30.91 4.38 4.88 180.0
-1 -13 6 17.67 3.63 2.95 0.0
0 -13 6 205.53 8.21 14.63 0.0
1 -13 6 7.77 3.61 2.54 180.0
2 -13 6 132.21 6.65 11.70 0.0
3 -13 6 201.75 8.01 14.09 180.0
4 -13 6 0.00 3.49 1.28 0.0
5 -13 6 5.16 8.87 1.95 0.0
6 -13 6 0.00 11.26 2.76 180.0
-4 -12 6 61.55 5.56 9.01 0.0
-3 -12 6 2.25 6.92 0.78 0.0
-2 -12 6 326.47 9.38 18.36 180.0
-1 -12 6 127.61 6.19 11.21 0.0
0 -12 6 109.66 4.34 10.54 180.0
1 -12 6 1.54 7.62 0.72 0.0
2 -12 6 150.55 6.78 11.55 180.0
3 -12 6 17.80 4.22 4.89 0.0
4 -12 6 151.26 7.20 11.71 0.0
5 -12 6 179.68 7.76 13.07 180.0
6 -12 6 61.34 5.55 7.95 0.0
7 -12 6 6.72 3.55 1.08 180.0
-5 -11 6 12.67 3.72 3.93 180.0
-4 -11 6 2.08 3.55 2.48 180.0
-3 -11 6 256.35 8.19 15.95 180.0
-2 -11 6 198.97 7.72 14.19 0.0
-1 -11 6 0.18 2.70 0.40 180.0
0 -11 6 58.09 3.58 7.65 0.0
1 -11 6 874.37 21.49 29.64 0.0
2 -11 6 68.64 4.65 7.59 180.0
3 -11 6 206.43 6.89 14.77 0.0
4 -11 6 106.18 6.12 11.01 180.0
5 -11 6 21.96 4.29 4.51 0.0
6 -11 6 49.74 4.87 7.08 0.0
7 -11 6 39.16 5.08 5.87 180.0
-6 -10 6 103.20 6.51 10.41 180.0
-5 -10 6 141.04 6.79 11.88 0.0
-4 -10 6 5.76 3.79 3.47 0.0
-3 -10 6 42.22 4.07 7.44 180.0
-2 -10 6 233.70 8.26 15.41 0.0
-1 -10 6 78.04 3.85 9.21 180.0
0 -10 6 686.12 23.01 25.76 0.0
1 -10 6 255.37 7.74 16.62 180.0
2 -10 6 18.93 2.70 3.86 0.0
3 -10 6 31.16 3.48 5.17 0.0
4 -10 6 142.21 6.23 11.55 180.0
5 -10 6 152.84 6.90 12.06 0.0
6 -10 6 122.91 6.61 10.75 180.0
7 -10 6 0.00 3.52 0.51 180.0
8 -10 6 0.00 9.07 1.05 0.0
-7 -9 6 0.00 9.48 2.60 180.0
-6 -9 6 82.49 5.81 9.61 0.0
-5 -9 6 3.46 3.56 1.17 180.0
-4 -9 6 329.15 9.82 18.07 180.0
-3 -9 6 6.78 2.97 2.49 0.0
-2 -9 6 41.02 3.26 6.20 0.0
-1 -9 6 227.72 7.10 15.83 0.0
0 -9 6 0.05 1.78 0.09 180.0
1 -9 6 2.52 5.87 3.53 180.0
2 -9 6 296.59 9.00 17.39 0.0
3 -9 6 732.62 17.99 27.46 180.0
4 -9 6 196.22 5.97 14.38 0.0
5 -9 6 4.42 9.19 4.15 180.0
6 -9 6 1.00 3.62 1.77 180.0
7 -9 6 34.42 4.29 5.49 0.0
8 -9 6 1.28 9.25 3.54 180.0
-7 -8 6 0.00 7.30 1.01 0.0
-6 -8 6 62.35 5.31 8.16 180.0
-5 -8 6 211.48 7.67 13.16 180.0
-4 -8 6 120.40 5.23 10.78 180.0
-3 -8 6 92.44 4.04 9.39 180.0
-2 -8 6 154.83 4.68 12.55 0.0
-1 -8 6 401.38 11.90 19.00 180.0
0 -8 6 33.81 2.23 5.63 180.0
1 -8 6 1719.87 33.54 40.46 0.0
2 -8 6 1005.87 26.36 31.94 180.0
3 -8 6 134.21 4.51 12.31 0.0
4 -8 6 216.97 6.74 14.93 0.0
5 -8 6 166.32 5.88 13.10 180.0
6 -8 6 31.20 3.74 5.87 0.0
7 -8 6 0.00 8.23 0.67 0.0
8 -8 6 6.40 10.05 0.42 180.0
-8 -7 6 1.92 3.85 1.62 180.0
-7 -7 6 30.09 4.32 5.28 0.0
-6 -7 6 238.22 8.95 15.67 180.0
-5 -7 6 68.87 4.97 7.77 0.0
-4 -7 6 308.11 8.27 17.15 180.0
-3 -7 6 69.62 3.50 7.82 0.0
-2 -7 6 3387.87 47.64 54.09 0.0
-1 -7 6 25.23 2.28 5.87 180.0
0 -7 6 1088.52 17.62 32.54 0.0
1 -7 6 29.83 2.40 3.81 0.0
2 -7 6 1122.47 26.89 33.51 180.0
3 -7 6 496.34 13.55 22.07 0.0
4 -7 6 174.08 5.22 13.36 180.0
5 -7 6 15.56 2.66 3.65 0.0
6 -7 6 6.70 2.79 1.67 0.0
7 -7 6 79.82 6.21 8.36 180.0
8 -7 6 21.15 4.08 3.99 0.0
-8 -6 6 48.48 5.08 7.56 0.0
-7 -6 6 47.43 4.93 7.06 180.0
-6 -6 6 66.28 4.35 7.37 180.0
-5 -6 6 0.12 2.12 0.33 180.0
-4 -6 6 929.54 26.50 28.71 180.0
-3 -6 6 1464.56 31.08 37.54 0.0
-2 -6 6 198.20 5.61 12.97 180.0
-1 -6 6 45.65 2.54 6.66 180.0
0 -6 6 177.47 4.53 14.97 0.0
1 -6 6 3914.89 46.22 60.24 180.0
2 -6 6 555.40 12.66 22.08 0.0
3 -6 6 422.51 11.66 20.55 180.0
4 -6 6 87.13 3.88 9.54 180.0
5 -6 6 47.17 3.78 6.95 180.0
6 -6 6 276.69 8.27 16.43 180.0
7 -6 6 84.85 6.20 9.54 0.0
8 -6 6 2.03 3.56 0.58 180.0
9 -6 6 1.03 10.10 0.09 0.0
-9 -5 6 23.89 4.88 5.00 0.0
-8 -5 6 42.85 4.95 7.29 0.0
-7 -5 6 173.03 6.99 13.35 180.0
-6 -5 6 0.00 6.70 0.38 0.0
-5 -5 6 731.45 17.49 26.10 180.0
-4 -5 6 706.29 15.80 26.31 0.0
-3 -5 6 0.00 3.44 1.60 180.0
-2 -5 6 448.18 10.94 20.16 180.0
-1 -5 6 4767.73 48.28 63.82 0.0
0 -5 6 9720.33 49.59 86.27 180.0
1 -5 6 57.96 2.48 8.09 0.0
2 -5 6 91.17 3.24 9.55 180.0
3 -5 6 175.88 5.64 14.44 180.0
4 -5 6 209.66 5.73 14.55 0.0
5 -5 6 0.00 6.28 0.52 180.0
6 -5 6 321.03 9.95 18.67 0.0
7 -5 6 17.54 3.73 3.57 0.0
8 -5 6 23.37 3.83 4.64 180.0
9 -5 6 47.12 5.85 7.15 0.0
-9 -4 6 7.24 3.84 3.34 0.0
-8 -4 6 168.36 7.53 13.10 180.0
-7 -4 6 0.00 7.10 0.49 0.0
-6 -4 6 93.22 4.37 10.28 180.0
-5 -4 6 64.72 3.56 7.63 180.0
-4 -4 6 1266.51 29.16 34.45 0.0
-3 -4 6 1614.41 29.95 38.86 180.0
-2 -4 6 2247.72 32.60 45.01 0.0
-1 -4 6 73.39 2.66 8.51 0.0
0 -4 6 2677.77 44.30 47.44 180.0
1 -4 6 1890.95 28.41 42.09 0.0
2 -4 6 1278.16 25.26 35.04 180.0
3 -4 6 191.35 6.33 13.64 0.0
4 -4 6 68.55 3.37 8.06 180.0
5 -4 6 383.03 10.90 19.91 180.0
6 -4 6 2.26 7.19 2.85 180.0
7 -4 6 159.70 7.80 13.15 180.0
8 -4 6 36.25 4.99 5.93 0.0
9 -4 6 0.92 4.17 0.46 180.0
-9 -3 6 0.00 8.31 2.13 180.0
-8 -3 6 18.89 4.20 3.89 180.0
-7 -3 6 0.00 2.78 1.22 0.0
-6 -3 6 310.81 9.51 18.40 180.0
-5 -3 6 730.91 16.51 26.80 0.0
-4 -3 6 7.17 1.79 2.24 0.0
-3 -3 6 100.44 3.18 10.72 180.0
-2 -3 6 5106.61 47.79 61.98 0.0
-1 -3 6 10285.58 67.21 87.05 180.0
0 -3 6 253.78 8.57 17.74 0.0
1 -3 6 492.28 14.22 22.88 180.0
2 -3 6 20.50 1.70 4.28 0.0
3 -3 6 4.08 1.89 2.55 180.0
4 -3 6 781.33 23.43 27.30 180.0
5 -3 6 532.23 15.68 22.45 0.0
6 -3 6 11.89 3.25 1.90 180.0
7 -3 6 5.37 10.48 3.09 0.0
8 -3 6 65.21 5.62 7.76 0.0
-9 -2 6 5.01 3.51 1.32 180.0
-8 -2 6 106.88 5.91 10.68 0.0
-7 -2 6 179.62 6.77 13.35 180.0
-6 -2 6 61.41 3.66 8.36 0.0
-5 -2 6 522.25 13.45 22.39 0.0
-4 -2 6 2.91 1.61 1.43 180.0
-3 -2 6 1075.73 22.87 30.09 0.0
-2 -2 6 4417.54 43.71 62.91 180.0
-1 -2 6 122.63 3.61 11.27 0.0
0 -2 6 681.43 11.18 24.16 180.0
1 -2 6 198.19 6.69 14.75 180.0
2 -2 6 74.69 2.79 9.59 0.0
3 -2 6 3013.17 42.70 50.57 180.0
4 -2 6 379.00 11.68 18.17 0.0
5 -2 6 22.03 3.26 4.72 180.0
6 -2 6 135.82 5.79 11.87 180.0
7 -2 6 202.10 8.54 12.73 0.0
8 -2 6 19.21 4.12 3.67 180.0
-9 -1 6 7.80 3.03 1.91 180.0
-8 -1 6 291.88 9.26 16.58 180.0
-7 -1 6 0.00 7.76 1.56 0.0
-6 -1 6 137.81 4.68 11.77 0.0
-5 -1 6 408.77 12.18 20.15 180.0
-4 -1 6 1187.64 26.14 35.63 0.0
-3 -1 6 6.26 1.50 3.35 180.0
-2 -1 6 2155.94 29.66 46.24 180.0
-1 -1 6 1337.80 22.56 35.42 0.0
0 -1 6 134.78 3.29 12.14 180.0
1 -1 6 1966.91 29.16 41.09 0.0
2 -1 6 260.14 8.35 14.79 180.0
3 -1 6 228.48 7.13 14.86 0.0
4 -1 6 118.35 4.36 10.72 0.0
5 -1 6 412.77 14.12 20.01 180.0
6 -1 6 148.83 6.28 11.71 0.0
7 -1 6 4.85 8.80 1.10 0.0
8 -1 6 57.73 5.93 7.42 180.0
-10 0 6 0.00 10.60 1.79 0.0
-9 0 6 22.36 4.07 4.88 0.0
-8 0 6 2.88 3.45 1.28 180.0
-7 0 6 190.10 6.16 14.10 0.0
-6 0 6 91.40 4.01 9.72 180.0
-5 0 6 9.01 2.13 2.76 0.0
-4 0 6 696.91 20.56 27.91 0.0
-3 0 6 843.50 20.15 28.86 180.0
-2 0 6 2120.33 30.28 43.46 0.0
-1 0 6 1989.60 28.25 43.36 180.0
0 0 6 4027.81 29.42 56.71 0.0
1 0 6 177.57 5.57 14.07 0.0
2 0 6 2756.84 39.57 48.77 180.0
3 0 6 1179.20 28.02 34.94 0.0
4 0 6 859.27 18.62 29.28 180.0
5 0 6 4.38 3.09 2.24 0.0
6 0 6 587.64 16.64 23.72 0.0
7 0 6 94.56 5.69 9.28 180.0
8 0 6 68.23 5.70 6.78 0.0
-10 1 6 4.73 4.39 3.12 0.0
-9 1 6 133.75 6.61 11.85 180.0
-8 1 6 14.94 4.09 3.68 0.0
-7 1 6 0.00 7.62 2.68 180.0
-6 1 6 8.61 2.46 2.87 180.0
-5 1 6 2271.70 40.22 48.07 0.0
-4 1 6 996.89 24.83 31.44 180.0
-3 1 6 1024.16 22.98 33.05 0.0
-2 1 6 81.85 2.82 8.92 0.0
-1 1 6 1956.30 29.59 43.45 180.0
0 1 6 6385.81 39.96 72.95 0.0
1 1 6 4406.18 49.27 61.87 180.0
2 1 6 217.89 6.91 14.34 0.0
3 1 6 72.30 3.58 8.74 180.0
4 1 6 299.69 9.63 16.92 180.0
5 1 6 370.42 10.58 18.07 0.0
6 1 6 235.78 9.05 14.56 180.0
7 1 6 0.00 9.78 1.14 0.0
8 1 6 0.00 9.12 0.24 0.0
-10 2 6 17.38 4.75 4.29 180.0
-9 2 6 5.63 3.34 1.25 0.0
-8 2 6 78.76 5.71 8.49 0.0
-7 2 6 70.61 4.73 9.19 180.0
-6 2 6 137.34 4.78 12.46 0.0
-5 2 6 82.24 3.59 8.49 180.0
-4 2 6 642.71 14.63 24.86 180.0
-3 2 6 1152.95 25.64 33.98 0.0
-2 2 6 133.23 3.72 12.16 180.0
-1 2 6 4198.88 46.97 58.85 0.0
0 2 6 78.14 3.81 8.74 180.0
1 2 6 351.55 10.34 18.11 180.0
2 2 6 1022.69 26.17 30.44 0.0
3 2 6 637.75 16.38 25.69 180.0
4 2 6 200.80 6.00 13.82 0.0
5 2 6 219.80 7.24 15.23 0.0
6 2 6 0.00 7.98 1.40 180.0
7 2 6 73.99 6.24 8.81 0.0
-10 3 6 0.00 4.67 2.36 180.0
-9 3 6 24.55 4.71 5.00 0.0
-8 3 6 74.30 5.88 9.13 180.0
-7 3 6 14.06 2.89 2.90 0.0
-6 3 6 143.49 5.08 12.49 0.0
-5 3 6 213.11 6.67 15.38 180.0
-4 3 6 267.02 8.19 16.94 0.0
-3 3 6 37.91 2.63 5.69 0.0
-2 3 6 53.61 2.68 7.27 0.0
-1 3 6 0.00 4.54 0.73 0.0
0 3 6 566.55 9.42 22.79 180.0
1 3 6 545.03 13.67 23.43 0.0
2 3 6 730.61 16.45 26.38 180.0
3 3 6 10.82 2.70 3.39 180.0
4 3 6 435.32 13.21 19.86 0.0
5 3 6 212.64 8.36 14.41 180.0
6 3 6 177.40 7.34 12.68 0.0
7 3 6 19.05 4.58 4.30 180.0
-9 4 6 15.19 4.08 3.87 180.0
-8 4 6 6.60 10.64 2.92 180.0
-7 4 6 123.14 5.75 11.82 0.0
-6 4 6 175.81 5.84 13.22 180.0
-5 4 6 251.10 6.87 16.67 0.0
-4 4 6 18.25 2.43 3.73 180.0
-3 4 6 0.00 6.00 0.99 0.0
-2 4 6 3277.31 46.88 55.91 0.0
-1 4 6 579.02 13.94 25.25 180.0
0 4 6 421.73 8.70 20.46 0.0
1 4 6 32.86 2.73 5.60 180.0
2 4 6 1216.68 32.32 36.39 180.0
3 4 6 753.90 20.12 27.29 0.0
4 4 6 60.15 5.59 7.60 0.0
5 4 6 0.00 8.79 0.93 180.0
6 4 6 0.00 11.14 1.83 0.0
-9 5 6 39.07 4.83 6.08 180.0
-8 5 6 54.95 5.54 8.25 0.0
-7 5 6 20.79 3.77 4.02 180.0
-6 5 6 3.50 6.35 0.78 180.0
-5 5 6 120.29 4.94 11.22 0.0
-4 5 6 489.59 14.58 23.83 180.0
-3 5 6 418.44 12.96 19.84 0.0
-2 5 6 1.20 5.34 1.19 180.0
-1 5 6 145.57 4.72 11.56 180.0
0 5 6 108.70 3.07 10.71 180.0
1 5 6 0.99 5.62 1.18 0.0
2 5 6 36.64 3.69 6.30 0.0
3 5 6 5.07 3.13 2.39 0.0
4 5 6 2.94 7.01 2.54 180.0
5 5 6 57.90 5.61 7.92 0.0
6 5 6 7.31 4.86 2.95 180.0
-9 6 6 11.91 3.97 2.20 0.0
-8 6 6 23.06 4.05 4.84 0.0
-7 6 6 37.42 4.46 5.60 180.0
-6 6 6 25.97 3.47 4.70 0.0
-5 6 6 3.70 6.64 2.62 180.0
-4 6 6 427.47 11.98 20.88 0.0
-3 6 6 43.14 3.59 6.54 180.0
-2 6 6 71.81 3.85 8.75 180.0
-1 6 6 67.99 3.95 8.06 0.0
0 6 6 783.61 47.91 28.84 180.0
1 6 6 75.07 4.36 8.73 180.0
2 6 6 32.78 3.80 5.57 180.0
3 6 6 29.43 4.21 5.28 0.0
4 6 6 132.22 6.85 11.20 0.0
5 6 6 9.46 3.85 2.87 180.0
-9 7 6 5.36 10.88 3.48 0.0
-8 7 6 59.08 5.18 7.09 180.0
-7 7 6 27.33 4.54 5.35 0.0
-6 7 6 6.37 9.78 3.35 180.0
-5 7 6 20.00 3.51 5.01 180.0
-4 7 6 5.36 3.49 4.20 0.0
-3 7 6 1076.28 23.93 33.00 180.0
-2 7 6 736.45 19.45 26.71 0.0
-1 7 6 455.07 13.28 20.64 180.0
0 7 6 18.23 3.21 4.57 180.0
1 7 6 496.32 14.79 22.45 0.0
2 7 6 17.07 4.31 4.50 180.0
3 7 6 102.83 5.68 9.98 0.0
4 7 6 3.00 3.61 0.67 180.0
-8 8 6 13.62 3.82 1.91 0.0
-7 8 6 5.04 9.19 3.23 0.0
-6 8 6 143.41 7.10 11.96 180.0
-5 8 6 366.26 10.42 18.26 0.0
-4 8 6 14.77 4.09 4.38 180.0
-3 8 6 46.83 4.64 7.02 0.0
-2 8 6 99.86 5.86 9.65 0.0
-1 8 6 617.51 19.57 24.24 180.0
0 8 6 54.12 3.55 7.80 0.0
1 8 6 17.65 4.00 4.84 180.0
2 8 6 0.00 7.69 1.16 0.0
3 8 6 26.75 4.08 4.93 0.0
-7 9 6 2.70 13.52 5.03 180.0
-6 9 6 22.80 4.33 4.54 0.0
-5 9 6 14.26 3.75 3.16 0.0
-4 9 6 186.37 7.81 13.15 180.0
-3 9 6 4.55 4.33 2.36 0.0
-2 9 6 329.49 10.28 17.78 180.0
-1 9 6 0.00 9.20 1.72 180.0
0 9 6 22.15 6.73 4.94 180.0
1 9 6 41.26 4.71 6.16 180.0
2 9 6 36.18 5.03 5.81 0.0
-6 10 6 16.23 4.38 3.14 0.0
-5 10 6 149.29 7.31 11.17 180.0
-4 10 6 107.87 7.30 10.22 0.0
-3 10 6 25.07 4.40 4.65 180.0
-2 10 6 51.33 5.03 6.78 180.0
-1 10 6 84.08 5.73 8.91 0.0
0 10 6 28.36 3.09 5.11 180.0
1 10 6 116.82 7.27 10.15 0.0
-5 11 6 12.30 3.90 1.90 0.0
-4 11 6 35.07 5.17 5.74 0.0
-3 11 6 78.62 6.04 8.47 180.0
-2 11 6 46.44 5.67 5.71 0.0
-1 11 6 13.68 3.88 2.41 180.0
0 -15 7 0.60 6.58 0.72 180.0
1 -15 7 55.47 5.42 6.98 0.0
2 -15 7 215.09 8.67 13.63 180.0
3 -15 7 14.01 4.30 3.05 0.0
-2 -14 7 5.34 10.18 1.84 0.0
-1 -14 7 21.43 3.88 4.23 180.0
0 -14 7 169.97 6.24 12.51 0.0
1 -14 7 111.35 6.40 10.16 180.0
2 -14 7 8.37 4.18 3.31 0.0
3 -14 7 3.95 3.91 2.02 0.0
4 -14 7 15.96 4.32 4.08 180.0
5 -14 7 47.74 5.10 6.00 0.0
-3 -13 7 28.01 4.71 6.07 0.0
-2 -13 7 144.59 7.00 12.20 180.0
-1 -13 7 91.35 5.61 9.77 0.0
0 -13 7 36.80 4.84 6.46 0.0
1 -13 7 9.14 3.58 3.17 180.0
2 -13 7 61.66 4.94 8.02 0.0
3 -13 7 128.66 6.94 12.00 180.0
4 -13 7 58.90 4.84 7.22 0.0
5 -13 7 21.04 4.78 4.39 180.0
6 -13 7 0.00 8.35 1.80 180.0
-4 -12 7 50.11 4.43 6.78 0.0
-3 -12 7 35.48 4.58 5.80 180.0
-2 -12 7 23.29 4.10 3.76 0.0
-1 -12 7 207.28 7.48 14.19 0.0
0 -12 7 538.78 10.79 22.84 180.0
1 -12 7 23.87 3.97 4.78 180.0
2 -12 7 454.52 14.04 21.09 180.0
3 -12 7 62.85 5.37 8.44 180.0
4 -12 7 7.64 12.07 4.30 0.0
5 -12 7 117.12 6.44 10.64 180.0
6 -12 7 76.06 5.80 8.48 0.0
7 -12 7 12.98 3.98 2.95 180.0
-5 -11 7 76.55 5.54 8.31 0.0
-4 -11 7 13.93 3.59 3.49 180.0
-3 -11 7 127.67 5.90 10.86 180.0
-2 -11 7 228.31 8.05 15.23 0.0
-1 -11 7 14.11 3.41 3.40 180.0
0 -11 7 33.04 4.87 5.35 180.0
1 -11 7 250.82 7.71 15.61 0.0
2 -11 7 22.64 3.80 5.60 0.0
3 -11 7 134.14 5.52 11.63 0.0
4 -11 7 67.25 5.12 7.26 180.0
5 -11 7 181.57 8.09 14.20 0.0
6 -11 7 7.97 3.42 2.51 180.0
7 -11 7 21.60 4.39 4.64 180.0
-6 -10 7 6.49 10.96 2.56 180.0
-5 -10 7 1.42 3.40 1.60 180.0
-4 -10 7 10.49 3.66 3.18 180.0
-3 -10 7 225.01 7.08 15.36 0.0
-2 -10 7 20.60 3.61 4.47 0.0
-1 -10 7 200.92 6.25 14.56 0.0
0 -10 7 34.37 4.18 5.16 180.0
1 -10 7 398.12 11.05 19.83 180.0
2 -10 7 42.13 3.55 5.52 180.0
3 -10 7 267.25 8.70 16.99 180.0
4 -10 7 10.59 3.30 3.73 0.0
5 -10 7 0.00 8.15 1.64 0.0
6 -10 7 72.05 5.70 8.76 180.0
7 -10 7 31.30 4.66 5.58 0.0
8 -10 7 0.00 3.63 0.48 180.0
-7 -9 7 17.26 4.69 3.78 180.0
-6 -9 7 235.42 8.84 15.38 0.0
-5 -9 7 122.92 6.44 10.31 180.0
-4 -9 7 411.76 12.75 19.91 0.0
-3 -9 7 145.62 5.82 11.52 0.0
-2 -9 7 77.06 3.86 9.03 0.0
-1 -9 7 25.38 2.78 5.85 0.0
0 -9 7 1155.06 21.21 33.91 180.0
1 -9 7 101.64 4.16 9.46 0.0
2 -9 7 0.00 5.27 0.78 0.0
3 -9 7 237.96 6.97 14.73 180.0
4 -9 7 388.74 12.00 20.44 0.0
5 -9 7 153.59 6.20 12.03 180.0
6 -9 7 0.00 8.69 0.31 0.0
7 -9 7 0.00 8.84 2.13 0.0
8 -9 7 0.00 11.26 2.71 180.0
-7 -8 7 84.35 5.98 9.14 0.0
-6 -8 7 140.01 6.76 11.17 180.0
-5 -8 7 67.77 5.63 7.52 180.0
-4 -8 7 860.70 21.71 28.09 0.0
-3 -8 7 275.70 7.78 16.16 180.0
-2 -8 7 478.25 13.41 22.50 0.0
-1 -8 7 355.31 11.41 18.76 180.0
0 -8 7 188.54 4.17 13.31 180.0
1 -8 7 530.32 13.84 22.54 0.0
2 -8 7 556.91 14.54 25.03 180.0
3 -8 7 902.94 19.08 29.77 0.0
4 -8 7 23.80 2.77 4.06 180.0
5 -8 7 0.00 6.74 0.45 0.0
6 -8 7 72.97 5.39 8.85 0.0
7 -8 7 0.00 9.02 1.62 180.0
8 -8 7 17.89 4.73 4.62 0.0
-8 -7 7 0.00 8.65 0.64 180.0
-7 -7 7 43.56 4.69 5.98 0.0
-6 -7 7 268.82 9.35 15.97 180.0
-5 -7 7 652.34 20.35 24.50 0.0
-4 -7 7 12.02 2.59 2.89 180.0
-3 -7 7 282.94 8.85 16.83 0.0
-2 -7 7 113.88 4.01 10.28 0.0
-1 -7 7 565.47 13.24 23.82 180.0
0 -7 7 369.88 9.79 19.66 0.0
1 -7 7 2632.14 40.60 47.96 180.0
2 -7 7 155.51 4.45 12.00 0.0
3 -7 7 65.74 3.39 8.96 0.0
4 -7 7 126.22 4.82 10.65 180.0
5 -7 7 135.50 5.38 11.85 0.0
6 -7 7 31.97 4.56 6.41 180.0
7 -7 7 1.01 8.97 2.36 0.0
8 -7 7 0.00 3.61 0.76 180.0
-8 -6 7 87.62 6.18 8.96 0.0
-7 -6 7 96.66 5.97 10.24 180.0
-6 -6 7 156.38 6.33 12.57 0.0
-5 -6 7 299.75 8.71 17.65 0.0
-4 -6 7 3.68 7.62 3.11 0.0
-3 -6 7 789.42 23.63 26.38 0.0
-2 -6 7 783.47 22.09 26.26 180.0
-1 -6 7 190.84 6.37 13.80 0.0
0 -6 7 25.24 1.52 4.05 180.0
1 -6 7 91.32 3.34 10.29 180.0
2 -6 7 7245.69 69.37 76.73 0.0
3 -6 7 535.26 13.90 24.08 180.0
4 -6 7 45.93 3.18 6.84 0.0
5 -6 7 0.00 5.94 0.32 0.0
6 -6 7 29.52 3.89 5.20 180.0
7 -6 7 56.87 5.66 6.99 0.0
8 -6 7 14.00 4.13 3.98 180.0
-9 -5 7 46.34 5.22 6.63 0.0
-8 -5 7 15.49 3.58 3.10 180.0
-7 -5 7 33.02 4.05 4.91 180.0
-6 -5 7 126.01 6.03 10.74 0.0
-5 -5 7 484.74 14.64 21.99 180.0
-4 -5 7 524.36 14.00 22.43 0.0
-3 -5 7 27.16 2.41 5.76 180.0
-2 -5 7 2449.41 37.04 45.88 180.0
-1 -5 7 2319.16 34.50 44.19 0.0
0 -5 7 2409.98 84.67 46.57 180.0
1 -5 7 346.17 9.72 18.43 0.0
2 -5 7 300.37 9.83 17.50 180.0
3 -5 7 41.99 2.80 6.03 180.0
4 -5 7 228.18 6.20 15.16 0.0
5 -5 7 37.62 3.36 5.85 180.0
6 -5 7 307.31 10.19 18.11 0.0
7 -5 7 24.62 4.85 4.99 180.0
8 -5 7 0.00 4.13 1.50 0.0
-9 -4 7 12.04 3.87 2.53 0.0
-8 -4 7 230.35 8.49 15.78 180.0
-7 -4 7 134.49 6.74 11.82 0.0
-6 -4 7 61.33 3.87 7.87 0.0
-5 -4 7 545.95 14.93 23.25 0.0
-4 -4 7 0.00 5.53 3.37 180.0
-3 -4 7 596.90 13.30 24.81 180.0
-2 -4 7 143.88 4.72 12.85 0.0
-1 -4 7 2369.57 33.39 46.74 180.0
0 -4 7 387.35 9.52 20.58 0.0
1 -4 7 1084.19 22.89 31.65 0.0
2 -4 7 265.05 7.27 16.76 180.0
3 -4 7 716.72 15.25 26.16 0.0
4 -4 7 229.30 8.36 15.47 180.0
5 -4 7 36.19 3.79 6.30 0.0
6 -4 7 11.68 3.51 4.27 180.0
7 -4 7 0.00 9.11 0.82 180.0
8 -4 7 18.64 4.38 3.51 0.0
-9 -3 7 49.80 5.43 7.45 180.0
-8 -3 7 61.49 5.21 8.16 0.0
-7 -3 7 2.72 6.78 1.18 180.0
-6 -3 7 115.54 4.62 10.93 180.0
-5 -3 7 2.40 2.15 1.15 0.0
-4 -3 7 296.45 8.25 17.68 180.0
-3 -3 7 33.57 2.20 5.67 0.0
-2 -3 7 11.66 1.90 3.30 180.0
-1 -3 7 120.81 3.95 11.33 180.0
0 -3 7 2328.60 36.23 46.39 0.0
1 -3 7 242.18 7.88 15.73 180.0
2 -3 7 516.59 12.04 24.08 0.0
3 -3 7 433.39 11.91 20.17 180.0
4 -3 7 35.55 3.08 5.38 0.0
5 -3 7 269.62 8.49 16.57 0.0
6 -3 7 84.27 4.94 9.72 180.0
7 -3 7 63.69 5.73 8.42 0.0
8 -3 7 0.00 11.57 0.32 180.0
-9 -2 7 13.53 4.19 4.60 180.0
-8 -2 7 8.41 3.67 2.68 0.0
-7 -2 7 58.37 4.15 7.68 180.0
-6 -2 7 247.91 7.38 16.03 0.0
-5 -2 7 0.33 4.49 1.11 180.0
-4 -2 7 67.97 3.07 7.55 0.0
-3 -2 7 84.48 3.14 8.99 180.0
-2 -2 7 5071.21 50.18 67.10 180.0
-1 -2 7 3429.01 39.29 56.07 0.0
0 -2 7 249.49 6.89 15.32 180.0
1 -2 7 506.73 11.15 22.20 180.0
2 -2 7 18.13 2.14 5.30 0.0
3 -2 7 949.42 25.35 31.60 180.0
4 -2 7 658.22 16.26 24.79 0.0
5 -2 7 207.52 6.33 14.82 180.0
6 -2 7 84.88 5.55 8.72 0.0
7 -2 7 25.42 4.51 4.93 0.0
8 -2 7 151.08 8.11 12.03 180.0
-9 -1 7 32.71 4.34 5.38 0.0
-8 -1 7 107.41 6.30 10.33 180.0
-7 -1 7 89.80 4.71 9.80 0.0
-6 -1 7 2.74 4.46 1.18 180.0
-5 -1 7 441.04 12.81 21.40 180.0
-4 -1 7 187.60 5.72 14.57 0.0
-3 -1 7 457.95 11.39 20.97 180.0
-2 -1 7 647.25 17.55 24.48 0.0
-1 -1 7 389.11 9.40 19.48 180.0
0 -1 7 1571.32 19.04 37.63 180.0
1 -1 7 2627.19 37.22 49.89 0.0
2 -1 7 5483.87 58.79 69.10 180.0
3 -1 7 1103.80 27.58 33.45 0.0
4 -1 7 39.45 3.30 5.72 0.0
5 -1 7 274.50 8.88 16.77 180.0
6 -1 7 195.60 8.21 13.97 0.0
7 -1 7 91.68 6.00 9.41 180.0
8 -1 7 0.00 11.11 0.50 0.0
-9 0 7 2.09 3.10 0.18 180.0
-8 0 7 60.94 5.31 7.17 0.0
-7 0 7 17.38 3.47 4.85 0.0
-6 0 7 279.31 8.19 16.90 180.0
-5 0 7 886.42 25.69 29.10 0.0
-4 0 7 189.35 5.24 13.48 180.0
-3 0 7 1423.63 27.71 35.68 180.0
-2 0 7 2772.58 37.68 49.50 0.0
-1 0 7 1929.27 30.83 41.72 180.0
0 0 7 26.41 2.35 4.10 180.0
1 0 7 22.11 2.02 4.34 0.0
2 0 7 350.21 10.72 18.49 180.0
3 0 7 139.58 4.69 12.30 0.0
4 0 7 102.83 4.54 10.03 180.0
5 0 7 457.49 13.44 20.64 0.0
6 0 7 4.48 4.13 1.90 0.0
7 0 7 55.31 5.38 7.75 180.0
-9 1 7 42.56 4.92 6.43 180.0
-8 1 7 0.00 8.42 1.60 0.0
-7 1 7 108.54 4.96 11.12 180.0
-6 1 7 3.13 2.61 2.27 0.0
-5 1 7 0.00 6.06 0.23 180.0
-4 1 7 537.09 13.09 23.44 180.0
-3 1 7 351.26 10.25 19.07 0.0
-2 1 7 31.65 2.24 6.89 180.0
-1 1 7 619.98 18.19 22.86 180.0
0 1 7 0.38 2.65 0.26 180.0
1 1 7 1128.50 26.39 34.57 180.0
2 1 7 505.13 13.35 21.99 0.0
3 1 7 129.18 4.75 11.99 180.0
4 1 7 24.89 3.38 5.16 0.0
5 1 7 141.84 6.21 11.90 0.0
6 1 7 479.54 13.13 21.56 180.0
7 1 7 24.25 4.39 3.96 0.0
-9 2 7 75.76 5.49 7.98 0.0
-8 2 7 17.84 4.37 3.31 0.0
-7 2 7 10.22 2.75 2.72 0.0
-6 2 7 346.07 10.66 19.01 0.0
-5 2 7 436.15 13.30 21.43 180.0
-4 2 7 481.14 13.10 21.82 0.0
-3 2 7 12.22 1.83 3.48 0.0
-2 2 7 70.00 3.06 10.41 180.0
-1 2 7 572.73 13.53 25.21 0.0
0 2 7 3009.93 45.73 51.82 180.0
1 2 7 374.09 11.48 18.67 0.0
2 2 7 5.88 2.25 0.43 0.0
3 2 7 15.22 2.66 2.95 180.0
4 2 7 346.14 10.10 18.55 0.0
5 2 7 203.01 8.23 14.09 180.0
6 2 7 0.29 7.82 0.13 180.0
7 2 7 13.90 4.74 4.41 0.0
-9 3 7 7.21 3.84 2.81 0.0
-8 3 7 82.92 5.64 8.78 180.0
-7 3 7 206.19 6.54 14.49 0.0
-6 3 7 110.62 4.70 9.76 180.0
-5 3 7 84.39 4.16 9.50 180.0
-4 3 7 231.07 6.97 15.43 0.0
-3 3 7 1261.12 29.30 35.83 180.0
-2 3 7 34.13 2.83 6.45 0.0
-1 3 7 1074.92 26.58 30.85 180.0
0 3 7 187.40 4.02 13.32 180.0
1 3 7 103.17 3.97 10.35 0.0
2 3 7 244.21 6.82 16.37 180.0
3 3 7 4.01 3.18 1.81 0.0
4 3 7 25.40 4.32 5.81 0.0
5 3 7 2.08 9.97 3.80 180.0
6 3 7 4.31 10.79 1.48 0.0
-9 4 7 24.43 4.64 4.84 180.0
-8 4 7 33.35 4.19 5.74 0.0
-7 4 7 9.13 4.01 3.12 0.0
-6 4 7 192.20 6.80 13.89 180.0
-5 4 7 128.22 4.92 11.51 0.0
-4 4 7 36.18 3.12 6.46 180.0
-3 4 7 8.41 2.43 3.03 180.0
-2 4 7 114.38 4.20 10.56 0.0
-1 4 7 1.30 2.28 1.24 0.0
0 4 7 223.53 4.98 15.89 0.0
1 4 7 118.94 4.57 11.33 180.0
2 4 7 1318.62 37.06 35.78 0.0
3 4 7 214.48 6.97 14.67 0.0
4 4 7 12.17 3.99 3.15 180.0
5 4 7 1.26 3.55 0.76 0.0
6 4 7 50.63 5.15 5.69 180.0
-9 5 7 0.00 8.79 1.82 180.0
-8 5 7 74.86 5.70 9.33 0.0
-7 5 7 53.78 5.27 6.87 180.0
-6 5 7 69.06 4.49 7.74 0.0
-5 5 7 0.00 6.77 0.39 0.0
-4 5 7 55.37 3.94 7.33 180.0
-3 5 7 193.47 5.63 14.20 0.0
-2 5 7 704.43 17.08 25.78 180.0
-1 5 7 1024.69 29.70 31.47 0.0
0 5 7 585.28 36.78 24.07 180.0
1 5 7 16.30 3.46 4.02 0.0
2 5 7 282.93 8.76 16.68 0.0
3 5 7 888.59 25.60 30.75 180.0
4 5 7 15.49 4.13 4.27 0.0
5 5 7 0.00 9.97 0.56 180.0
-9 6 7 63.63 6.08 8.03 0.0
-8 6 7 15.76 3.97 3.27 180.0
-7 6 7 0.00 7.13 1.36 180.0
-6 6 7 20.80 3.79 4.12 0.0
-5 6 7 50.15 4.01 7.38 180.0
-4 6 7 535.78 17.03 24.51 0.0
-3 6 7 281.00 7.79 16.13 180.0
-2 6 7 0.00 2.81 2.74 180.0
-1 6 7 408.97 12.05 21.66 0.0
0 6 7 482.35 19.49 22.07 180.0
1 6 7 546.84 18.29 23.44 0.0
2 6 7 4.38 3.59 2.19 180.0
3 6 7 2.98 4.40 3.43 0.0
4 6 7 21.99 3.97 4.58 0.0
-8 7 7 33.73 4.75 5.69 180.0
-7 7 7 25.16 3.98 5.36 0.0
-6 7 7 19.36 3.94 4.32 180.0
-5 7 7 14.27 3.92 3.73 180.0
-4 7 7 31.63 4.12 5.24 180.0
-3 7 7 155.40 6.09 12.15 180.0
-2 7 7 276.06 8.15 16.53 0.0
-1 7 7 266.44 7.36 16.31 180.0
0 7 7 89.74 4.04 9.82 0.0
1 7 7 112.89 6.65 10.82 0.0
2 7 7 38.02 4.65 5.72 180.0
3 7 7 124.51 6.47 10.33 0.0
4 7 7 8.12 3.92 2.44 180.0
-8 8 7 15.76 4.02 2.51 0.0
-7 8 7 13.88 3.65 2.92 180.0
-6 8 7 12.86 3.39 3.05 180.0
-5 8 7 136.42 6.61 11.12 0.0
-4 8 7 8.60 4.19 3.13 180.0
-3 8 7 327.95 9.87 17.36 0.0
-2 8 7 18.39 4.39 3.33 180.0
-1 8 7 0.00 8.78 0.80 0.0
0 8 7 443.16 34.34 21.22 0.0
1 8 7 79.22 5.71 8.60 180.0
2 8 7 39.87 4.67 5.28 0.0
3 8 7 6.89 12.59 3.38 180.0
-7 9 7 10.64 4.44 3.22 180.0
-6 9 7 71.98 5.92 8.11 0.0
-5 9 7 42.55 4.86 5.87 180.0
-4 9 7 21.53 3.96 3.99 0.0
-3 9 7 23.43 3.79 5.07 0.0
-2 9 7 225.07 7.80 14.22 180.0
-1 9 7 185.71 7.30 13.91 0.0
0 9 7 65.94 3.86 7.93 180.0
1 9 7 5.32 9.04 4.44 180.0
2 9 7 59.48 5.55 7.24 0.0
-5 10 7 60.08 6.06 8.05 180.0
-4 10 7 65.31 5.64 7.16 0.0
-3 10 7 146.68 7.31 11.16 180.0
-2 10 7 5.85 3.64 0.81 180.0
-1 10 7 7.10 4.17 2.55 0.0
0 10 7 7.20 4.08 2.32 180.0
0 -15 8 15.31 3.09 4.03 0.0
1 -15 8 6.88 4.12 2.34 180.0
2 -15 8 47.15 5.08 6.06 180.0
3 -15 8 26.09 4.33 5.20 0.0
-2 -14 8 33.40 4.50 5.51 180.0
-1 -14 8 8.47 3.82 3.21 0.0
0 -14 8 16.54 3.06 4.20 0.0
1 -14 8 136.74 6.93 11.41 180.0
2 -14 8 118.75 7.07 12.06 0.0
3 -14 8 16.60 4.12 3.75 0.0
4 -14 8 0.00 9.80 1.16 180.0
5 -14 8 29.39 5.27 5.74 0.0
-4 -13 8 79.60 5.72 7.91 0.0
-3 -13 8 8.18 3.78 2.71 180.0
-2 -13 8 6.30 10.82 3.95 180.0
-1 -13 8 98.61 5.51 9.69 0.0
0 -13 8 83.12 4.92 9.03 180.0
1 -13 8 0.00 7.37 0.88 180.0
2 -13 8 5.05 3.64 2.54 0.0
3 -13 8 43.30 4.98 6.90 180.0
4 -13 8 74.29 5.55 8.89 0.0
5 -13 8 0.00 9.85 2.29 180.0
6 -13 8 1.87 3.73 1.46 0.0
-5 -12 8 11.13 4.68 4.15 0.0
-4 -12 8 54.72 4.96 7.21 0.0
-3 -12 8 28.76 4.11 5.88 180.0
-2 -12 8 198.26 7.79 14.57 0.0
-1 -12 8 91.70 5.59 9.86 180.0
0 -12 8 40.72 5.52 6.49 180.0
1 -12 8 9.16 3.53 1.97 0.0
2 -12 8 24.76 4.15 4.51 0.0
3 -12 8 43.77 4.84 6.25 0.0
4 -12 8 9.44 4.10 3.64 180.0
5 -12 8 0.00 9.82 2.31 180.0
6 -12 8 1.97 10.03 0.77 0.0
7 -12 8 5.71 3.85 3.02 180.0
-5 -11 8 88.17 5.90 9.21 0.0
-4 -11 8 72.62 5.08 8.80 180.0
-3 -11 8 85.95 5.22 8.33 0.0
-2 -11 8 147.81 6.93 11.55 180.0
-1 -11 8 194.34 6.47 14.38 180.0
0 -11 8 40.75 3.09 5.45 0.0
1 -11 8 264.44 7.94 16.82 180.0
2 -11 8 75.54 4.37 8.14 0.0
3 -11 8 20.18 3.33 4.42 0.0
4 -11 8 21.17 4.05 4.92 180.0
5 -11 8 215.66 8.40 15.24 0.0
6 -11 8 23.59 4.50 4.19 180.0
7 -11 8 2.46 3.99 1.09 0.0
-6 -10 8 205.99 8.47 14.95 0.0
-5 -10 8 25.40 4.05 4.73 180.0
-4 -10 8 39.50 4.35 6.44 180.0
-3 -10 8 319.44 8.91 17.56 0.0
-2 -10 8 1524.60 40.38 37.47 180.0
-1 -10 8 162.16 5.64 13.16 0.0
0 -10 8 29.87 2.30 5.91 180.0
1 -10 8 3.17 6.36 1.49 180.0
2 -10 8 614.22 17.08 24.07 0.0
3 -10 8 269.11 7.96 15.74 180.0
4 -10 8 142.88 6.02 11.30 0.0
5 -10 8 99.59 6.37 10.58 180.0
6 -10 8 44.69 5.06 7.52 180.0
7 -10 8 41.79 5.07 5.85 0.0
-7 -9 8 0.00 12.30 0.10 0.0
-6 -9 8 0.00 9.14 0.89 0.0
-5 -9 8 420.30 13.67 19.29 180.0
-4 -9 8 629.52 19.45 24.37 0.0
-3 -9 8 241.34 6.87 14.96 180.0
-2 -9 8 12.51 2.48 3.78 180.0
-1 -9 8 54.86 3.44 8.09 0.0
0 -9 8 580.85 11.69 24.15 180.0
1 -9 8 315.14 9.67 16.90 0.0
2 -9 8 69.55 3.78 8.10 180.0
3 -9 8 55.70 3.58 7.41 0.0
4 -9 8 27.67 3.88 4.40 0.0
5 -9 8 81.58 6.00 9.21 180.0
6 -9 8 162.06 7.83 12.76 0.0
7 -9 8 25.12 4.20 4.38 180.0
8 -9 8 0.00 8.99 1.24 180.0
-7 -8 8 136.68 7.00 11.68 0.0
-6 -8 8 72.70 5.58 8.59 180.0
-5 -8 8 109.49 6.65 10.62 0.0
-4 -8 8 15.00 3.30 2.62 180.0
-3 -8 8 894.07 19.32 29.76 180.0
-2 -8 8 36.04 2.94 5.85 0.0
-1 -8 8 1091.20 27.85 31.37 180.0
0 -8 8 102.86 2.83 9.92 0.0
1 -8 8 463.92 13.26 21.26 0.0
2 -8 8 564.03 14.83 24.20 180.0
3 -8 8 340.37 9.97 18.72 0.0
4 -8 8 551.87 16.62 22.98 180.0
5 -8 8 19.61 3.33 4.29 0.0
6 -8 8 0.00 10.45 0.92 0.0
7 -8 8 42.70 4.59 5.84 180.0
8 -8 8 13.19 4.60 3.46 0.0
-8 -7 8 68.06 5.80 7.71 0.0
-7 -7 8 29.07 4.36 5.42 180.0
-6 -7 8 65.75 5.14 7.67 180.0
-5 -7 8 326.18 8.96 18.03 0.0
-4 -7 8 918.63 20.20 29.12 180.0
-3 -7 8 176.79 5.13 12.34 0.0
-2 -7 8 10.28 2.24 2.11 0.0
-1 -7 8 209.91 6.17 13.03 180.0
0 -7 8 983.97 17.86 30.66 0.0
1 -7 8 1526.71 32.01 37.79 180.0
2 -7 8 548.52 14.13 23.28 0.0
3 -7 8 22.65 2.85 4.54 180.0
4 -7 8 235.58 6.94 14.94 180.0
5 -7 8 120.78 6.11 11.69 0.0
6 -7 8 241.81 8.79 15.26 180.0
7 -7 8 60.19 5.10 6.83 0.0
8 -7 8 0.00 4.08 0.80 180.0
-8 -6 8 18.12 4.50 4.66 0.0
-7 -6 8 171.33 7.34 12.70 180.0
-6 -6 8 497.31 18.80 22.01 0.0
-5 -6 8 480.06 15.79 20.96 180.0
-4 -6 8 15.50 2.34 4.16 180.0
-3 -6 8 49.48 3.02 6.44 0.0
-2 -6 8 494.18 12.71 21.48 180.0
-1 -6 8 496.19 12.40 21.11 0.0
0 -6 8 3.50 1.20 2.18 180.0
1 -6 8 2.13 1.91 1.85 0.0
2 -6 8 286.70 8.32 16.24 0.0
3 -6 8 515.82 14.01 22.65 180.0
4 -6 8 287.87 8.27 16.82 0.0
5 -6 8 0.00 6.98 1.68 0.0
6 -6 8 147.57 7.15 12.40 0.0
7 -6 8 2.74 3.56 2.40 180.0
8 -6 8 31.49 4.83 5.46 180.0
-8 -5 8 157.69 7.70 12.61 180.0
-7 -5 8 61.91 5.00 8.38 0.0
-6 -5 8 36.01 3.93 5.70 0.0
-5 -5 8 137.10 5.11 11.76 180.0
-4 -5 8 251.43 8.21 15.28 0.0
-3 -5 8 184.65 5.87 13.96 180.0
-2 -5 8 64.64 3.21 6.27 180.0
-1 -5 8 6.78 1.68 2.48 180.0
0 -5 8 65.33 3.39 7.00 0.0
1 -5 8 753.05 21.07 27.90 0.0
2 -5 8 1885.71 34.56 42.55 180.0
3 -5 8 70.79 3.43 7.94 0.0
4 -5 8 0.00 5.41 0.35 180.0
5 -5 8 643.58 18.92 24.46 180.0
6 -5 8 13.86 3.63 3.46 180.0
7 -5 8 17.69 4.31 5.04 180.0
8 -5 8 19.62 4.45 4.53 0.0
-9 -4 8 3.55 8.65 0.94 180.0
-8 -4 8 6.08 3.66 2.25 180.0
-7 -4 8 191.72 7.76 13.72 0.0
-6 -4 8 189.22 6.36 13.74 180.0
-5 -4 8 658.06 16.85 24.99 0.0
-4 -4 8 26.00 2.46 5.28 180.0
-3 -4 8 17.36 2.13 2.55 0.0
-2 -4 8 5770.72 58.63 70.15 0.0
-1 -4 8 13.79 1.86 2.74 0.0
0 -4 8 6.27 1.76 2.32 0.0
1 -4 8 268.43 8.89 15.45 180.0
2 -4 8 52.75 2.93 6.63 180.0
3 -4 8 241.65 7.08 15.57 0.0
4 -4 8 217.14 5.94 14.53 180.0
5 -4 8 1292.32 37.78 36.75 0.0
6 -4 8 24.94 4.05 5.38 180.0
7 -4 8 0.00 9.63 0.17 180.0
8 -4 8 2.01 4.32 1.34 0.0
-9 -3 8 132.94 7.16 11.41 180.0
-8 -3 8 174.83 7.56 13.20 0.0
-7 -3 8 41.10 4.24 5.93 180.0
-6 -3 8 0.00 2.55 1.01 0.0
-5 -3 8 0.00 5.29 0.48 0.0
-4 -3 8 27.16 2.41 5.19 180.0
-3 -3 8 75.37 3.24 8.07 180.0
-2 -3 8 9889.78 78.26 90.68 180.0
-1 -3 8 9.47 1.69 1.79 180.0
0 -3 8 234.37 5.66 15.30 0.0
1 -3 8 1134.19 25.34 32.50 180.0
2 -3 8 2690.10 41.57 49.89 0.0
3 -3 8 387.99 12.11 21.11 180.0
4 -3 8 45.12 3.72 7.00 0.0
5 -3 8 14.22 3.40 4.31 180.0
6 -3 8 90.08 5.71 9.63 180.0
7 -3 8 56.55 5.15 7.91 0.0
8 -3 8 26.08 4.81 4.52 180.0
-9 -2 8 76.09 5.87 8.14 0.0
-8 -2 8 0.00 7.88 0.56 0.0
-7 -2 8 54.06 4.09 7.28 180.0
-6 -2 8 189.77 5.63 14.24 0.0
-5 -2 8 133.29 4.45 11.44 180.0
-4 -2 8 632.82 14.61 25.16 0.0
-3 -2 8 283.57 9.20 15.45 0.0
-2 -2 8 1769.09 30.95 39.52 0.0
-1 -2 8 4954.78 51.67 65.97 0.0
0 -2 8 826.04 18.91 29.20 180.0
1 -2 8 88.26 3.33 9.94 0.0
2 -2 8 44.80 2.93 6.41 0.0
3 -2 8 139.51 4.59 12.08 180.0
4 -2 8 876.88 19.82 29.45 0.0
5 -2 8 114.58 5.81 11.46 180.0
6 -2 8 12.69 4.18 3.21 0.0
7 -2 8 10.07 4.09 2.57 180.0
8 -2 8 33.51 5.28 5.70 180.0
-9 -1 8 0.17 3.81 0.34 0.0
-8 -1 8 56.78 5.75 7.78 180.0
-7 -1 8 158.45 6.00 12.79 0.0
-6 -1 8 21.30 2.87 4.24 180.0
-5 -1 8 46.63 3.13 6.38 0.0
-4 -1 8 105.20 3.91 11.27 0.0
-3 -1 8 896.24 23.46 28.49 180.0
-2 -1 8 38.74 2.35 6.45 0.0
-1 -1 8 446.60 11.05 20.10 180.0
0 -1 8 540.03 16.25 22.12 180.0
1 -1 8 2829.77 41.79 51.10 0.0
2 -1 8 78.56 3.52 10.36 180.0
3 -1 8 138.56 4.67 11.94 0.0
4 -1 8 54.42 3.88 7.35 180.0
5 -1 8 0.00 6.70 0.66 180.0
6 -1 8 4.81 3.98 1.60 0.0
7 -1 8 52.77 5.69 7.64 180.0
-9 0 8 1.49 8.69 0.79 0.0
-8 0 8 131.25 6.94 10.53 0.0
-7 0 8 0.00 7.37 0.99 180.0
-6 0 8 200.17 6.47 14.41 180.0
-5 0 8 243.80 7.28 16.72 0.0
-4 0 8 643.20 15.09 24.90 180.0
-3 0 8 126.33 3.96 11.10 0.0
-2 0 8 91.55 3.35 9.15 180.0
-1 0 8 342.15 10.13 18.88 180.0
0 0 8 495.21 11.21 23.91 0.0
1 0 8 1349.74 29.10 37.64 180.0
2 0 8 586.29 14.82 24.69 0.0
3 0 8 9.05 2.68 4.05 0.0
4 0 8 82.09 4.52 8.83 180.0
5 0 8 129.29 6.74 11.26 0.0
6 0 8 33.56 4.65 6.03 180.0
7 0 8 0.00 12.70 1.78 0.0
-9 1 8 5.24 9.46 3.55 180.0
-8 1 8 0.00 8.42 0.19 0.0
-7 1 8 158.55 5.94 12.36 180.0
-6 1 8 208.06 6.60 14.87 0.0
-5 1 8 477.66 13.99 21.98 180.0
-4 1 8 107.15 3.99 10.13 180.0
-3 1 8 1516.70 31.12 38.80 0.0
-2 1 8 416.97 11.78 19.88 180.0
-1 1 8 1290.75 27.97 35.02 0.0
0 1 8 188.80 5.92 13.76 0.0
1 1 8 17.42 2.32 2.77 0.0
2 1 8 341.59 9.57 17.76 0.0
3 1 8 89.11 4.34 9.46 180.0
4 1 8 149.44 5.93 12.83 0.0
5 1 8 29.09 4.72 5.08 180.0
6 1 8 29.85 4.28 6.06 180.0
7 1 8 16.19 4.71 4.09 0.0
-9 2 8 43.91 4.72 5.76 0.0
-8 2 8 44.42 4.57 7.20 180.0
-7 2 8 9.36 4.06 3.39 0.0
-6 2 8 0.03 2.61 0.06 180.0
-5 2 8 253.69 7.83 16.26 180.0
-4 2 8 534.39 14.33 22.88 0.0
-3 2 8 19.41 2.32 3.94 180.0
-2 2 8 466.29 12.63 21.28 180.0
-1 2 8 509.83 13.24 23.21 0.0
0 2 8 337.87 10.46 18.56 180.0
1 2 8 325.61 9.31 16.88 0.0
2 2 8 3.61 6.61 2.84 0.0
3 2 8 140.37 5.35 10.79 0.0
4 2 8 198.45 7.76 13.90 180.0
5 2 8 35.56 4.80 6.38 180.0
6 2 8 58.57 6.16 7.01 0.0
-9 3 8 1.32 8.67 0.34 0.0
-8 3 8 19.32 3.96 4.56 180.0
-7 3 8 92.42 5.98 9.83 0.0
-6 3 8 247.64 7.83 15.37 180.0
-5 3 8 8.59 2.73 2.56 0.0
-4 3 8 0.58 2.28 1.39 180.0
-3 3 8 27.63 2.60 5.54 180.0
-2 3 8 368.34 12.19 19.69 0.0
-1 3 8 619.56 15.61 25.78 180.0
0 3 8 349.97 7.63 19.01 0.0
1 3 8 887.77 19.30 29.83 180.0
2 3 8 449.39 12.90 21.08 180.0
3 3 8 71.70 4.69 8.12 0.0
4 3 8 365.54 11.07 18.31 180.0
5 3 8 98.85 6.27 11.19 0.0
6 3 8 10.90 4.41 3.09 180.0
-9 4 8 145.02 7.62 11.41 180.0
-8 4 8 19.13 4.30 5.46 0.0
-7 4 8 102.21 6.27 9.75 180.0
-6 4 8 2.00 5.27 0.28 180.0
-5 4 8 164.04 5.74 13.28 0.0
-4 4 8 319.86 8.66 18.28 180.0
-3 4 8 60.08 3.54 7.44 0.0
-2 4 8 35.17 3.26 5.88 180.0
-1 4 8 0.00 6.07 1.64 180.0
0 4 8 241.30 11.88 15.68 0.0
1 4 8 81.08 4.24 8.82 180.0
2 4 8 1766.64 45.01 41.42 0.0
3 4 8 71.17 5.83 8.52 180.0
4 4 8 2.07 9.61 1.15 0.0
5 4 8 50.50 5.41 7.08 0.0
-9 5 8 1.28 8.78 0.84 0.0
-7 5 8 99.83 6.05 10.08 180.0
-6 5 8 0.73 8.47 1.61 0.0
-5 5 8 99.69 4.89 10.27 180.0
-4 5 8 31.37 3.25 5.08 0.0
-3 5 8 50.20 3.73 7.41 0.0
-2 5 8 218.80 6.87 15.66 180.0
-1 5 8 285.65 7.23 16.51 0.0
0 5 8 380.65 7.85 19.96 180.0
1 5 8 26.67 3.87 5.43 180.0
2 5 8 2.04 3.97 1.98 180.0
3 5 8 384.03 10.71 19.42 180.0
4 5 8 24.87 4.47 4.80 0.0
5 5 8 38.38 5.03 5.23 180.0
-8 6 8 71.94 5.46 7.33 180.0
-7 6 8 83.07 5.68 8.91 0.0
-6 6 8 120.67 7.10 10.55 0.0
-5 6 8 19.35 3.97 4.17 0.0
-4 6 8 117.62 5.66 10.85 0.0
-3 6 8 171.33 6.05 12.48 180.0
-2 6 8 44.45 3.67 6.09 0.0
-1 6 8 74.83 4.62 9.14 180.0
0 6 8 0.00 3.13 0.12 0.0
1 6 8 131.76 6.36 11.34 0.0
2 6 8 439.01 12.90 21.06 180.0
3 6 8 138.38 7.07 11.14 0.0
4 6 8 6.81 11.48 2.30 180.0
-8 7 8 0.00 9.70 0.43 180.0
-7 7 8 0.00 9.71 0.56 0.0
-6 7 8 116.27 6.13 10.55 180.0
-5 7 8 23.31 4.16 4.27 0.0
-4 7 8 166.58 7.41 12.71 180.0
-3 7 8 1.05 8.17 1.63 180.0
-2 7 8 22.10 4.06 4.26 0.0
-1 7 8 595.18 20.49 24.13 180.0
0 7 8 153.80 11.46 12.19 0.0
1 7 8 30.82 4.24 5.83 180.0
2 7 8 2.18 3.87 2.10 0.0
3 7 8 32.46 5.42 6.75 0.0
-7 8 8 0.93 4.09 1.13 180.0
-6 8 8 31.02 4.50 5.30 0.0
-5 8 8 16.50 4.10 3.58 0.0
-4 8 8 33.46 4.26 5.65 180.0
-3 8 8 54.97 5.36 8.27 0.0
-2 8 8 139.38 6.80 11.99 180.0
-1 8 8 129.81 6.54 12.06 0.0
0 8 8 61.60 4.06 7.75 0.0
1 8 8 73.51 5.44 8.45 180.0
2 8 8 45.22 5.11 5.95 0.0
-6 9 8 32.70 5.16 6.06 0.0
-5 9 8 27.67 4.45 5.30 180.0
-4 9 8 73.69 5.91 8.25 0.0
-3 9 8 0.00 10.34 0.71 0.0
-2 9 8 32.30 4.53 5.20 180.0
-1 9 8 89.78 5.87 8.42 0.0
0 9 8 107.58 4.61 10.09 180.0
-4 10 8 1.66 8.94 0.42 0.0
-3 10 8 83.12 6.28 9.24 180.0
-2 10 8 81.05 6.35 8.67 0.0
0 -15 9 26.76 3.30 4.85 0.0
1 -15 9 61.70 5.37 7.20 180.0
2 -15 9 33.69 4.44 5.17 0.0
3 -15 9 0.00 11.17 0.70 0.0
-2 -14 9 131.47 7.11 11.41 180.0
-1 -14 9 22.01 4.38 4.82 0.0
0 -14 9 4.32 6.50 2.38 180.0
1 -14 9 22.87 4.23 3.90 0.0
2 -14 9 0.00 10.03 3.10 0.0
3 -14 9 3.12 10.04 1.54 180.0
4 -14 9 4.90 9.32 1.76 0.0
5 -14 9 0.00 7.88 0.47 180.0
-4 -13 9 6.47 3.88 2.96 0.0
-3 -13 9 161.44 7.50 12.79 180.0
-2 -13 9 0.00 8.96 3.48 0.0
-1 -13 9 0.82 3.17 0.16 0.0
0 -13 9 51.25 3.57 7.00 180.0
1 -13 9 81.31 5.57 8.37 0.0
2 -13 9 70.87 5.68 7.94 180.0
3 -13 9 10.37 3.80 3.38 0.0
4 -13 9 0.00 9.16 0.60 180.0
5 -13 9 29.06 4.36 5.42 180.0
6 -13 9 23.03 4.58 4.11 0.0
-5 -12 9 39.68 4.85 6.03 0.0
-4 -12 9 0.00 7.45 0.65 0.0
-3 -12 9 0.00 9.08 0.70 180.0
-2 -12 9 222.11 8.06 15.33 0.0
-1 -12 9 246.70 8.26 15.83 180.0
0 -12 9 632.83 14.35 24.51 0.0
1 -12 9 6.44 3.46 2.21 0.0
2 -12 9 0.08 3.49 0.06 180.0
3 -12 9 101.15 6.53 9.68 0.0
4 -12 9 211.75 8.20 14.27 180.0
5 -12 9 48.00 5.06 6.36 0.0
6 -12 9 2.04 3.33 0.47 180.0
-5 -11 9 0.00 7.70 0.52 0.0
-4 -11 9 92.85 5.74 10.30 180.0
-3 -11 9 302.05 9.07 16.69 0.0
-2 -11 9 318.78 9.29 16.37 180.0
-1 -11 9 45.49 4.18 7.42 0.0
0 -11 9 269.60 9.90 16.11 0.0
1 -11 9 482.81 13.31 21.39 180.0
2 -11 9 121.82 5.28 10.78 0.0
3 -11 9 40.25 5.06 6.66 180.0
4 -11 9 0.00 8.30 2.51 180.0
5 -11 9 37.17 4.67 5.53 0.0
6 -11 9 45.36 5.65 6.86 180.0
7 -11 9 17.71 4.34 3.96 0.0
-6 -10 9 313.78 10.20 17.19 0.0
-5 -10 9 46.37 4.52 6.29 180.0
-4 -10 9 54.93 4.92 7.34 0.0
-3 -10 9 50.64 4.85 7.02 0.0
-2 -10 9 77.04 4.53 8.61 180.0
-1 -10 9 505.06 16.64 22.34 0.0
0 -10 9 124.67 3.74 11.09 180.0
1 -10 9 87.46 4.51 8.78 0.0
2 -10 9 66.20 4.25 7.90 0.0
3 -10 9 336.78 10.05 17.70 180.0
4 -10 9 229.91 8.01 14.96 0.0
5 -10 9 62.96 5.68 7.90 180.0
6 -10 9 15.95 3.97 4.55 0.0
7 -10 9 30.85 4.94 4.58 0.0
-7 -9 9 0.00 4.33 2.33 0.0
-6 -9 9 196.04 8.04 14.06 180.0
-5 -9 9 128.02 6.74 10.89 180.0
-4 -9 9 376.60 11.53 18.91 0.0
-3 -9 9 480.45 16.80 22.14 180.0
-2 -9 9 636.31 16.76 24.84 0.0
-1 -9 9 0.00 5.44 0.47 0.0
0 -9 9 122.81 9.53 10.80 180.0
1 -9 9 549.34 15.44 22.56 0.0
2 -9 9 537.90 16.14 22.57 180.0
3 -9 9 210.15 6.44 14.33 0.0
4 -9 9 0.52 2.77 0.62 0.0
5 -9 9 68.96 5.68 8.62 180.0
6 -9 9 159.19 7.58 12.78 0.0
7 -9 9 103.56 6.69 9.31 180.0
-7 -8 9 32.22 4.46 5.10 0.0
-6 -8 9 33.46 4.77 6.35 180.0
-5 -8 9 786.82 23.19 26.81 0.0
-4 -8 9 311.58 8.77 16.70 180.0
-3 -8 9 104.28 4.22 9.73 0.0
-2 -8 9 460.25 13.88 20.97 0.0
-1 -8 9 388.21 12.60 19.15 180.0
0 -8 9 449.98 9.46 21.44 0.0
1 -8 9 0.38 2.33 1.09 180.0
2 -8 9 7.68 2.60 3.53 180.0
3 -8 9 94.98 4.44 9.63 0.0
4 -8 9 103.27 5.70 9.42 180.0
5 -8 9 291.27 9.22 16.69 0.0
6 -8 9 56.95 5.37 6.87 180.0
7 -8 9 0.00 7.79 0.95 180.0
-8 -7 9 66.13 5.84 7.15 0.0
-7 -7 9 79.22 5.83 9.66 180.0
-6 -7 9 52.46 5.06 7.32 0.0
-5 -7 9 6.19 2.76 1.70 0.0
-4 -7 9 144.40 5.00 11.99 180.0
-3 -7 9 630.80 16.23 25.14 0.0
-2 -7 9 636.13 15.68 25.37 180.0
-1 -7 9 41.55 2.80 6.39 0.0
0 -7 9 15.32 1.63 3.25 180.0
1 -7 9 1362.85 31.56 35.81 180.0
2 -7 9 103.94 4.06 10.02 0.0
3 -7 9 91.96 4.23 9.60 180.0
4 -7 9 14.50 2.73 3.12 180.0
5 -7 9 3.06 2.89 0.32 180.0
6 -7 9 46.38 4.83 6.12 180.0
7 -7 9 59.86 5.60 7.35 0.0
8 -7 9 30.10 5.27 5.47 180.0
-8 -6 9 24.29 4.46 4.52 180.0
-7 -6 9 37.77 4.78 6.04 180.0
-6 -6 9 320.82 9.80 17.03 0.0
-5 -6 9 824.61 20.90 27.90 180.0
-4 -6 9 161.64 5.07 12.62 0.0
-3 -6 9 42.71 3.04 6.82 180.0
-2 -6 9 390.25 11.72 19.44 180.0
-1 -6 9 83.48 3.53 9.33 0.0
0 -6 9 407.63 11.37 21.01 180.0
1 -6 9 890.02 24.63 29.99 0.0
2 -6 9 0.00 5.38 1.78 0.0
3 -6 9 22.28 2.67 4.92 180.0
4 -6 9 785.09 19.42 27.64 0.0
5 -6 9 145.69 5.83 11.61 180.0
6 -6 9 169.84 7.99 12.38 0.0
7 -6 9 14.74 3.99 4.41 180.0
8 -6 9 0.00 11.56 0.92 0.0
-8 -5 9 152.98 7.35 12.18 180.0
-7 -5 9 158.16 7.07 12.60 0.0
-6 -5 9 104.91 5.22 9.69 180.0
-5 -5 9 75.75 4.12 8.55 0.0
-4 -5 9 24.17 2.70 5.14 0.0
-3 -5 9 1134.48 28.58 32.56 180.0
-2 -5 9 396.85 11.72 19.18 0.0
-1 -5 9 377.57 10.94 18.69 180.0
0 -5 9 113.90 2.64 10.98 0.0
1 -5 9 10.23 2.14 3.60 0.0
2 -5 9 555.39 14.33 22.90 180.0
3 -5 9 695.39 16.83 26.73 0.0
4 -5 9 217.88 6.20 14.38 180.0
5 -5 9 0.00 7.06 1.53 0.0
6 -5 9 0.10 3.63 0.06 180.0
7 -5 9 45.69 5.12 7.31 180.0
8 -5 9 27.96 4.61 5.07 0.0
-9 -4 9 32.18 5.30 6.02 180.0
-8 -4 9 56.48 5.17 7.76 0.0
-7 -4 9 12.71 3.60 3.47 0.0
-6 -4 9 141.43 5.53 11.49 180.0
-5 -4 9 360.63 10.46 18.18 0.0
-4 -4 9 474.11 13.67 22.16 180.0
-3 -4 9 194.86 6.11 13.57 0.0
-2 -4 9 16.72 2.40 4.53 180.0
-1 -4 9 26.55 2.28 5.43 180.0
0 -4 9 204.07 4.71 13.94 0.0
1 -4 9 844.98 23.21 28.46 180.0
2 -4 9 341.71 11.17 17.94 0.0
3 -4 9 2.70 5.39 1.55 0.0
4 -4 9 1093.83 32.41 33.62 180.0
5 -4 9 151.22 6.18 13.10 0.0
6 -4 9 64.89 5.85 8.03 180.0
7 -4 9 0.00 8.98 1.01 0.0
-9 -3 9 0.00 10.77 2.15 180.0
-8 -3 9 27.00 4.14 5.39 0.0
-7 -3 9 146.70 6.72 11.31 180.0
-6 -3 9 154.37 6.31 12.28 0.0
-5 -3 9 197.23 6.04 13.71 180.0
-4 -3 9 60.70 3.38 7.44 180.0
-3 -3 9 19.79 2.35 4.46 0.0
-2 -3 9 4191.73 51.58 61.16 180.0
-1 -3 9 85.19 3.33 9.79 0.0
0 -3 9 0.64 1.58 0.76 180.0
1 -3 9 954.85 24.62 29.51 180.0
2 -3 9 210.27 6.41 15.31 0.0
3 -3 9 439.40 13.52 21.39 180.0
4 -3 9 582.38 16.76 23.48 0.0
5 -3 9 0.00 6.08 0.60 0.0
6 -3 9 2.23 11.09 3.51 180.0
7 -3 9 65.19 5.58 7.28 0.0
-9 -2 9 69.15 5.85 8.12 0.0
-8 -2 9 66.53 5.08 7.66 180.0
-7 -2 9 5.46 3.34 2.41 0.0
-6 -2 9 0.00 8.48 2.82 0.0
-5 -2 9 292.13 9.62 17.53 180.0
-4 -2 9 265.13 8.49 16.43 0.0
-3 -2 9 869.82 23.55 29.24 180.0
-2 -2 9 1138.64 26.47 32.33 0.0
-1 -2 9 378.60 10.55 18.98 0.0
0 -2 9 223.29 6.22 15.40 180.0
1 -2 9 1903.46 35.44 43.44 0.0
2 -2 9 14.29 2.42 4.20 180.0
3 -2 9 40.82 3.26 6.75 0.0
4 -2 9 11.90 3.17 4.29 180.0
5 -2 9 112.77 6.02 10.12 180.0
6 -2 9 31.52 4.57 5.71 0.0
7 -2 9 32.41 4.59 5.12 180.0
-9 -1 9 20.28 4.33 5.15 180.0
-8 -1 9 7.60 3.47 2.22 180.0
-7 -1 9 83.14 5.40 8.70 0.0
-6 -1 9 499.29 15.67 21.82 180.0
-5 -1 9 309.29 9.55 17.99 0.0
-4 -1 9 0.58 5.26 1.19 180.0
-3 -1 9 16.21 2.10 3.70 0.0
-2 -1 9 783.86 22.19 28.25 0.0
-1 -1 9 1788.05 33.29 40.39 180.0
0 -1 9 125.19 6.51 10.79 0.0
1 -1 9 155.12 5.18 12.85 180.0
2 -1 9 1307.36 31.42 35.32 180.0
3 -1 9 112.88 4.48 10.65 0.0
4 -1 9 219.56 7.34 15.36 180.0
5 -1 9 0.00 8.05 0.75 0.0
6 -1 9 0.93 3.38 1.18 180.0
7 -1 9 6.99 4.20 1.80 180.0
-9 0 9 0.00 8.44 2.87 180.0
-8 0 9 127.11 6.60 11.76 0.0
-7 0 9 18.51 4.27 4.83 180.0
-6 0 9 97.10 4.82 9.11 0.0
-5 0 9 262.38 7.99 17.28 0.0
-4 0 9 197.26 5.86 14.18 180.0
-3 0 9 246.40 7.97 15.49 0.0
-2 0 9 74.24 3.26 8.12 180.0
-1 0 9 528.18 13.32 21.56 180.0
0 0 9 708.01 16.92 25.66 0.0
1 0 9 502.83 13.80 23.35 180.0
2 0 9 357.60 10.01 19.15 0.0
3 0 9 15.63 3.01 4.17 180.0
4 0 9 17.48 3.24 3.55 0.0
5 0 9 47.37 5.50 6.51 0.0
6 0 9 2.63 4.30 2.38 180.0
7 0 9 35.03 5.87 5.61 0.0
-9 1 9 16.83 4.48 3.56 0.0
-8 1 9 13.27 3.62 3.34 180.0
-7 1 9 89.04 5.91 9.40 180.0
-6 1 9 180.75 6.79 13.78 0.0
-5 1 9 939.32 20.60 30.34 180.0
-4 1 9 94.86 4.11 9.89 0.0
-3 1 9 40.87 2.99 6.28 0.0
-2 1 9 199.38 6.31 14.79 180.0
-1 1 9 448.48 12.54 22.10 0.0
0 1 9 273.56 6.08 16.58 180.0
1 1 9 11.92 2.66 4.04 0.0
2 1 9 15.46 2.68 4.21 0.0
3 1 9 3.23 3.19 2.46 180.0
4 1 9 47.89 4.80 6.14 0.0
5 1 9 196.54 8.00 14.03 180.0
6 1 9 78.65 6.54 9.22 0.0
-9 2 9 52.37 5.60 7.11 0.0
-8 2 9 193.41 7.25 13.30 180.0
-7 2 9 345.63 10.00 18.71 0.0
-6 2 9 0.00 8.99 1.65 180.0
-5 2 9 18.36 2.91 3.58 0.0
-4 2 9 664.64 16.76 26.12 0.0
-3 2 9 34.68 3.08 6.28 180.0
-2 2 9 149.09 4.72 12.33 0.0
-1 2 9 149.29 4.96 12.27 180.0
0 2 9 3.23 2.11 1.40 180.0
1 2 9 328.20 9.88 18.19 0.0
2 2 9 474.67 13.49 22.44 180.0
3 2 9 390.77 11.47 20.84 0.0
4 2 9 49.95 4.70 6.88 180.0
5 2 9 0.00 9.73 0.57 0.0
6 2 9 35.46 5.17 5.84 0.0
-9 3 9 0.00 10.54 1.26 180.0
-8 3 9 0.00 8.08 1.85 0.0
-7 3 9 179.83 7.98 12.56 0.0
-6 3 9 36.54 3.63 5.76 180.0
-5 3 9 348.29 11.51 19.36 0.0
-4 3 9 204.20 6.65 14.03 180.0
-3 3 9 129.30 4.80 11.87 180.0
-2 3 9 165.75 5.30 12.49 0.0
-1 3 9 125.86 4.83 10.84 180.0
0 3 9 195.53 10.04 15.20 0.0
1 3 9 0.00 6.91 0.37 0.0
2 3 9 11.17 3.65 3.79 0.0
3 3 9 3.03 8.57 2.22 0.0
4 3 9 112.12 5.91 10.74 180.0
5 3 9 67.98 5.66 7.84 0.0
-9 4 9 42.23 5.32 6.42 180.0
-8 4 9 35.47 5.17 6.52 0.0
-7 4 9 64.84 5.10 7.58 180.0
-6 4 9 1.91 7.77 2.24 0.0
-5 4 9 31.98 3.75 6.02 180.0
-4 4 9 53.32 4.07 8.04 180.0
-3 4 9 112.04 5.06 10.91 0.0
-2 4 9 321.17 10.37 18.16 180.0
-1 4 9 127.99 5.21 10.81 0.0
0 4 9 38.80 2.84 6.08 180.0
1 4 9 130.08 5.60 11.54 180.0
2 4 9 427.70 14.74 21.25 0.0
3 4 9 95.64 5.89 9.05 180.0
4 4 9 84.59 5.76 8.39 0.0
5 4 9 15.54 4.73 3.25 0.0
-8 5 9 3.55 3.57 1.37 0.0
-7 5 9 10.33 3.39 2.98 0.0
-6 5 9 183.03 8.13 12.65 0.0
-5 5 9 76.35 5.37 8.82 180.0
-4 5 9 103.68 4.97 10.69 0.0
-3 5 9 100.93 5.20 9.80 180.0
-2 5 9 26.79 3.41 5.21 180.0
-1 5 9 325.69 9.84 17.72 0.0
0 5 9 2.44 4.68 1.31 0.0
1 5 9 527.20 16.11 23.72 0.0
2 5 9 87.18 6.29 10.29 180.0
3 5 9 5.06 9.27 1.62 0.0
4 5 9 10.21 3.90 2.81 0.0
-8 6 9 25.86 4.48 5.44 180.0
-7 6 9 7.23 3.76 2.56 0.0
-6 6 9 42.38 4.17 6.29 180.0
-5 6 9 4.64 4.25 3.30 180.0
-4 6 9 2.11 8.79 2.97 180.0
-3 6 9 46.82 4.40 6.14 180.0
-2 6 9 397.58 11.83 20.54 0.0
-1 6 9 67.67 5.43 8.88 180.0
0 6 9 0.00 6.04 0.96 0.0
1 6 9 40.23 4.47 5.67 0.0
2 6 9 138.99 7.23 11.60 180.0
3 6 9 44.91 5.15 6.24 0.0
-7 7 9 0.00 10.07 0.17 180.0
-6 7 9 23.37 3.97 3.66 180.0
-5 7 9 30.58 4.12 4.81 0.0
-4 7 9 77.96 5.43 8.78 180.0
-3 7 9 1.64 7.62 0.78 0.0
-2 7 9 29.47 4.09 5.00 180.0
-1 7 9 61.17 5.27 7.81 180.0
0 7 9 132.97 4.76 11.27 0.0
1 7 9 152.23 7.10 11.76 180.0
2 7 9 69.19 6.22 8.31 0.0
-6 8 9 20.24 4.61 4.03 0.0
-5 8 9 46.76 5.32 6.41 180.0
-4 8 9 0.00 3.56 1.27 180.0
-3 8 9 107.49 6.34 9.94 0.0
-2 8 9 34.86 4.73 5.36 180.0
-1 8 9 164.83 7.75 13.13 0.0
0 8 9 0.00 3.52 0.92 180.0
1 8 9 0.00 11.71 0.64 0.0
-5 9 9 20.09 4.71 5.20 180.0
-4 9 9 24.25 4.32 4.77 0.0
-3 9 9 19.82 4.85 4.69 180.0
-2 9 9 1.84 3.66 0.24 180.0
-1 9 9 0.00 10.03 1.53 0.0
0 -15 10 2.46 3.54 1.81 0.0
1 -15 10 46.64 4.88 6.03 180.0
2 -15 10 41.87 5.32 6.57 0.0
-2 -14 10 0.75 3.97 1.72 180.0
-1 -14 10 86.20 6.03 9.48 0.0
0 -14 10 31.43 2.99 4.87 180.0
1 -14 10 120.51 6.90 10.27 0.0
2 -14 10 130.19 6.97 10.90 180.0
3 -14 10 25.11 4.73 5.38 180.0
4 -14 10 69.01 6.14 7.91 0.0
-3 -13 10 192.51 7.68 12.55 180.0
-2 -13 10 61.69 5.03 7.87 0.0
-1 -13 10 134.19 6.60 12.01 180.0
0 -13 10 89.89 5.56 10.10 180.0
1 -13 10 0.00 9.07 1.40 180.0
2 -13 10 112.74 6.04 9.78 180.0
3 -13 10 139.74 6.80 11.24 0.0
4 -13 10 24.00 4.33 4.85 180.0
5 -13 10 0.00 9.20 0.60 180.0
-4 -12 10 67.58 5.35 8.50 180.0
-3 -12 10 71.27 5.06 7.96 0.0
-2 -12 10 3.09 8.00 2.44 0.0
-1 -12 10 154.19 6.98 12.47 180.0
0 -12 10 383.30 8.12 18.91 0.0
1 -12 10 90.75 5.91 9.25 180.0
2 -12 10 0.00 9.01 0.11 180.0
3 -12 10 17.51 3.87 3.91 0.0
4 -12 10 38.92 4.67 6.29 180.0
5 -12 10 112.42 6.79 10.22 0.0
6 -12 10 13.23 4.39 3.90 180.0
-5 -11 10 16.18 3.91 2.88 0.0
-4 -11 10 14.29 3.65 4.34 180.0
-3 -11 10 185.77 7.35 13.22 0.0
-2 -11 10 558.19 16.11 23.07 180.0
-1 -11 10 79.85 5.62 9.40 0.0
0 -11 10 76.17 3.30 9.10 180.0
1 -11 10 171.92 6.39 13.23 180.0
2 -11 10 172.46 7.07 13.03 0.0
3 -11 10 121.99 6.51 10.67 180.0
4 -11 10 67.73 5.50 7.38 0.0
5 -11 10 7.50 3.34 2.36 180.0
6 -11 10 41.21 5.43 6.85 180.0
-6 -10 10 73.64 5.96 8.59 0.0
-5 -10 10 105.85 6.28 9.90 180.0
-4 -10 10 211.73 7.82 14.80 0.0
-3 -10 10 87.57 5.69 9.47 180.0
-2 -10 10 4.66 7.51 2.89 0.0
-1 -10 10 10.73 2.99 3.41 0.0
0 -10 10 658.37 42.90 25.45 180.0
1 -10 10 236.32 7.51 14.89 0.0
2 -10 10 88.92 4.78 9.07 180.0
3 -10 10 8.48 3.30 2.82 180.0
4 -10 10 73.50 5.83 9.15 0.0
5 -10 10 72.51 5.69 8.30 180.0
6 -10 10 30.07 4.31 5.12 0.0
7 -10 10 3.26 3.76 1.87 180.0
-7 -9 10 26.64 4.83 4.88 0.0
-6 -9 10 109.13 6.94 10.37 180.0
-4 -9 10 3.82 3.25 1.24 0.0
-3 -9 10 634.18 19.23 25.83 180.0
-2 -9 10 70.28 4.14 7.37 0.0
-1 -9 10 564.33 16.00 24.12 180.0
0 -9 10 85.35 2.97 9.37 0.0
1 -9 10 88.00 4.28 9.13 0.0
2 -9 10 45.30 3.73 6.46 180.0
3 -9 10 227.56 7.42 15.46 0.0
4 -9 10 70.44 5.17 7.57 180.0
5 -9 10 4.55 3.59 1.01 180.0
6 -9 10 32.01 4.78 5.72 0.0
7 -9 10 28.01 5.28 5.36 180.0
-7 -8 10 0.00 7.71 0.83 180.0
-6 -8 10 0.00 9.30 0.88 180.0
-5 -8 10 452.30 14.07 20.54 0.0
-4 -8 10 391.91 11.00 20.11 180.0
-3 -8 10 417.59 12.33 19.36 0.0
-2 -8 10 43.11 3.30 5.54 0.0
-1 -8 10 20.89 2.60 4.32 180.0
0 -8 10 574.94 12.38 25.03 0.0
1 -8 10 212.02 6.39 14.57 180.0
2 -8 10 366.27 13.28 19.20 0.0
3 -8 10 0.00 2.45 0.02 180.0
4 -8 10 6.64 3.21 3.39 180.0
5 -8 10 167.39 7.93 13.31 0.0
6 -8 10 200.72 7.72 13.84 180.0
7 -8 10 12.22 4.34 3.40 0.0
-8 -7 10 36.35 5.20 5.68 0.0
-7 -7 10 15.84 4.38 4.45 180.0
-6 -7 10 255.48 8.83 15.89 0.0
-5 -7 10 163.10 6.75 12.82 180.0
-4 -7 10 3.40 6.82 2.48 180.0
-3 -7 10 83.37 4.02 8.98 0.0
-2 -7 10 615.67 15.80 25.99 180.0
-1 -7 10 730.13 16.59 26.78 0.0
0 -7 10 171.19 3.51 13.09 180.0
1 -7 10 67.53 3.68 8.51 0.0
2 -7 10 17.10 2.67 4.35 0.0
3 -7 10 377.01 11.20 19.21 180.0
4 -7 10 14.71 3.24 3.08 0.0
5 -7 10 285.23 9.38 17.23 180.0
6 -7 10 4.77 3.62 0.74 0.0
7 -7 10 48.11 5.29 6.20 0.0
-8 -6 10 39.58 4.67 5.23 180.0
-7 -6 10 5.69 9.78 2.28 0.0
-6 -6 10 37.77 4.36 5.34 0.0
-5 -6 10 123.43 5.45 11.07 180.0
-4 -6 10 145.53 5.05 11.54 0.0
-3 -6 10 454.20 13.70 20.79 180.0
-2 -6 10 310.73 9.12 17.89 0.0
-1 -6 10 41.59 3.07 7.32 180.0
0 -6 10 0.00 4.09 1.55 180.0
1 -6 10 812.65 24.46 29.23 0.0
2 -6 10 287.11 9.18 17.54 180.0
3 -6 10 111.57 4.61 10.27 0.0
4 -6 10 316.04 9.80 18.41 0.0
5 -6 10 3.61 8.17 2.12 180.0
6 -6 10 199.53 7.99 14.80 0.0
7 -6 10 35.42 4.97 5.84 180.0
-8 -5 10 1.30 10.19 2.37 180.0
-7 -5 10 60.33 5.24 7.99 0.0
-6 -5 10 120.65 6.28 11.18 180.0
-5 -5 10 176.77 6.16 13.06 0.0
-4 -5 10 84.12 3.96 9.16 180.0
-3 -5 10 83.68 3.98 9.10 180.0
-2 -5 10 1326.72 31.50 35.91 0.0
-1 -5 10 72.86 3.39 9.53 180.0
0 -5 10 1283.86 21.03 35.24 0.0
1 -5 10 22.36 2.71 4.26 180.0
2 -5 10 66.48 3.52 8.49 180.0
3 -5 10 515.54 14.89 22.51 0.0
4 -5 10 630.06 18.94 26.11 180.0
5 -5 10 2.03 3.27 1.04 0.0
6 -5 10 15.75 4.10 3.53 180.0
7 -5 10 20.14 4.25 4.36 180.0
-8 -4 10 48.12 4.57 6.66 0.0
-7 -4 10 23.02 4.19 4.49 180.0
-6 -4 10 0.00 6.46 1.49 0.0
-5 -4 10 0.00 7.17 2.17 0.0
-4 -4 10 43.33 3.20 6.86 180.0
-3 -4 10 1235.27 30.48 34.50 0.0
-2 -4 10 968.79 25.90 30.87 180.0
-1 -4 10 654.52 14.58 25.44 0.0
0 -4 10 179.39 4.93 13.65 0.0
1 -4 10 553.41 14.26 23.46 180.0
2 -4 10 745.18 17.10 27.36 0.0
3 -4 10 163.53 5.40 13.36 180.0
4 -4 10 0.09 8.09 0.06 180.0
5 -4 10 132.97 6.81 11.43 0.0
6 -4 10 24.63 3.90 4.68 180.0
7 -4 10 25.36 4.64 4.38 0.0
-9 -3 10 115.30 6.98 9.73 0.0
-8 -3 10 4.89 3.40 3.36 180.0
-7 -3 10 15.34 3.80 3.60 180.0
-6 -3 10 214.61 6.89 14.26 0.0
-5 -3 10 350.03 10.47 18.92 180.0
-4 -3 10 290.95 9.42 18.20 0.0
-3 -3 10 157.21 4.67 12.05 180.0
-2 -3 10 217.55 6.58 14.28 180.0
-1 -3 10 450.98 12.50 21.51 0.0
0 -3 10 796.35 19.35 27.92 180.0
1 -3 10 0.00 6.72 3.34 0.0
2 -3 10 4.75 7.47 4.42 180.0
3 -3 10 134.96 5.08 11.87 180.0
4 -3 10 330.75 10.12 18.09 0.0
5 -3 10 75.85 5.73 8.19 180.0
6 -3 10 18.23 3.96 4.54 0.0
7 -3 10 0.00 4.26 2.67 0.0
-9 -2 10 4.98 8.71 1.39 180.0
-8 -2 10 73.83 5.31 8.70 180.0
-7 -2 10 116.50 5.90 11.23 0.0
-6 -2 10 168.35 6.11 13.07 180.0
-5 -2 10 2.87 5.30 0.76 0.0
-4 -2 10 56.47 3.38 7.72 0.0
-3 -2 10 948.76 25.94 31.05 180.0
-2 -2 10 892.85 25.21 29.54 0.0
-1 -2 10 21.93 2.68 4.82 180.0
0 -2 10 145.74 5.04 13.39 180.0
1 -2 10 1535.12 34.16 38.75 0.0
2 -2 10 125.51 4.67 11.70 180.0
3 -2 10 258.93 8.26 16.10 0.0
4 -2 10 1.99 2.92 1.30 180.0
5 -2 10 64.55 5.43 7.64 180.0
6 -2 10 11.32 3.76 3.14 0.0
7 -2 10 49.87 5.52 5.79 180.0
-9 -1 10 23.84 4.41 4.23 180.0
-8 -1 10 63.05 4.94 7.59 0.0
-7 -1 10 0.00 7.53 2.30 180.0
-6 -1 10 331.77 9.75 17.82 180.0
-5 -1 10 366.46 10.82 19.32 0.0
-4 -1 10 908.77 19.41 29.54 180.0
-3 -1 10 493.51 13.83 22.11 0.0
-2 -1 10 7.41 2.15 2.74 0.0
-1 -1 10 264.46 8.15 15.58 180.0
0 -1 10 487.76 9.65 22.26 0.0
1 -1 10 106.06 4.15 11.10 180.0
2 -1 10 8.57 2.57 2.45 0.0
3 -1 10 0.00 5.02 1.88 0.0
4 -1 10 56.42 5.09 7.74 180.0
5 -1 10 216.03 7.87 14.36 0.0
6 -1 10 56.38 5.30 6.50 180.0
-9 0 10 18.12 4.37 4.21 180.0
-8 0 10 128.70 6.50 10.95 0.0
-7 0 10 280.01 9.37 15.62 180.0
-6 0 10 733.65 20.62 27.03 0.0
-5 0 10 245.85 7.31 15.89 180.0
-4 0 10 170.35 5.34 13.07 180.0
-3 0 10 393.67 12.78 20.59 0.0
-2 0 10 1889.40 37.97 43.75 180.0
-1 0 10 202.27 6.57 14.45 0.0
0 0 10 0.46 2.65 0.69 180.0
1 0 10 223.40 7.31 15.78 180.0
2 0 10 129.60 5.15 11.11 0.0
3 0 10 171.80 6.10 12.71 180.0
4 0 10 0.00 9.93 3.64 0.0
5 0 10 77.67 5.42 9.80 180.0
6 0 10 9.20 4.02 2.63 180.0
-9 1 10 63.57 6.06 8.23 0.0
-8 1 10 2.24 10.03 2.77 180.0
-7 1 10 74.02 5.70 7.53 180.0
-6 1 10 96.39 4.97 9.14 0.0
-5 1 10 1565.28 39.47 39.58 180.0
-4 1 10 139.79 4.91 11.76 0.0
-3 1 10 16.56 2.69 4.50 180.0
-2 1 10 0.00 5.75 1.11 0.0
-1 1 10 250.19 7.31 15.50 0.0
0 1 10 124.66 3.33 11.06 180.0
1 1 10 304.05 9.51 16.86 0.0
2 1 10 33.86 4.11 5.74 180.0
3 1 10 1.84 3.31 0.20 0.0
4 1 10 117.96 6.68 10.54 0.0
5 1 10 161.38 7.25 11.54 180.0
6 1 10 92.46 6.80 8.97 0.0
-9 2 10 5.05 4.24 3.94 0.0
-8 2 10 60.47 4.91 7.37 180.0
-7 2 10 110.86 6.37 9.38 0.0
-6 2 10 196.70 7.57 13.94 180.0
-5 2 10 0.00 7.38 0.93 180.0
-4 2 10 0.00 5.95 0.53 0.0
-3 2 10 225.65 6.10 15.02 180.0
-2 2 10 196.52 6.18 13.94 0.0
-1 2 10 276.76 9.48 16.54 180.0
0 2 10 182.34 4.15 13.83 0.0
1 2 10 21.73 3.30 4.86 0.0
2 2 10 270.19 9.34 16.62 180.0
3 2 10 43.72 5.02 5.96 0.0
4 2 10 189.82 7.43 13.23 180.0
5 2 10 28.61 4.87 5.14 0.0
-9 3 10 0.00 14.04 2.34 180.0
-8 3 10 46.74 4.82 6.05 0.0
-7 3 10 21.55 4.15 5.11 180.0
-6 3 10 30.46 4.44 5.52 180.0
-5 3 10 170.59 6.29 13.68 0.0
-4 3 10 342.07 9.74 18.40 180.0
-3 3 10 329.96 9.40 17.56 0.0
-2 3 10 2.45 6.89 3.65 0.0
-1 3 10 12.30 2.88 2.27 0.0
0 3 10 27.98 2.72 5.78 0.0
1 3 10 670.93 20.04 26.18 180.0
2 3 10 156.81 7.66 13.05 0.0
3 3 10 16.59 4.52 4.53 180.0
4 3 10 50.63 5.15 6.81 180.0
5 3 10 13.47 4.70 3.29 0.0
-8 4 10 1.31 11.39 2.27 0.0
-7 4 10 98.71 5.89 9.78 180.0
-6 4 10 16.24 4.33 2.90 0.0
-5 4 10 160.22 7.13 13.10 180.0
-4 4 10 3.66 7.41 2.12 180.0
-3 4 10 186.49 6.28 13.80 0.0
-2 4 10 133.87 5.52 10.79 180.0
-1 4 10 141.86 5.85 11.68 0.0
0 4 10 0.82 4.83 1.24 0.0
1 4 10 10.12 3.99 2.38 0.0
2 4 10 0.00 9.81 2.56 0.0
3 4 10 202.77 8.60 15.21 180.0
4 4 10 77.21 6.05 8.13 0.0
-8 5 10 41.96 4.90 5.64 180.0
-7 5 10 0.00 10.11 0.42 0.0
-6 5 10 1.13 8.37 2.54 0.0
-5 5 10 24.43 4.55 4.83 0.0
-4 5 10 147.94 7.02 11.73 0.0
-3 5 10 40.26 4.57 6.14 180.0
-2 5 10 63.38 5.42 8.13 0.0
-1 5 10 0.00 9.24 3.07 180.0
0 5 10 271.23 16.40 16.80 180.0
1 5 10 66.49 5.80 8.39 0.0
2 5 10 163.01 7.35 12.81 180.0
3 5 10 25.79 4.80 5.23 0.0
-7 6 10 7.17 4.11 2.35 0.0
-6 6 10 109.94 6.19 9.69 180.0
-5 6 10 53.59 4.65 6.78 0.0
-4 6 10 55.39 5.30 7.93 180.0
-3 6 10 3.58 3.28 2.13 0.0
-2 6 10 164.45 7.01 13.01 0.0
-1 6 10 75.24 5.26 8.78 180.0
0 6 10 134.46 9.64 11.00 0.0
1 6 10 0.00 10.27 0.84 180.0
2 6 10 23.38 4.88 5.25 180.0
-6 7 10 18.61 4.38 3.02 0.0
-5 7 10 88.17 6.02 9.43 0.0
-4 7 10 7.63 3.51 2.83 0.0
-3 7 10 86.65 6.11 9.49 0.0
-2 7 10 32.83 4.54 4.89 180.0
-1 7 10 0.00 9.63 0.24 180.0
0 7 10 42.38 5.21 5.68 0.0
1 7 10 62.61 6.11 7.80 180.0
-5 8 10 3.90 12.39 4.53 180.0
-4 8 10 3.73 3.44 1.15 0.0
-3 8 10 0.00 3.82 0.29 180.0
-2 8 10 36.13 4.78 5.88 180.0
-1 8 10 22.76 4.48 5.00 0.0
1 -15 11 0.82 3.78 0.78 0.0
-2 -14 11 16.87 3.98 4.24 0.0
-1 -14 11 44.68 5.09 7.02 0.0
0 -14 11 8.82 3.29 2.81 180.0
1 -14 11 308.99 10.02 17.54 0.0
2 -14 11 23.94 4.36 4.21 180.0
3 -14 11 5.52 11.07 1.76 0.0
4 -14 11 22.13 4.72 5.07 0.0
-3 -13 11 34.67 4.81 5.89 180.0
-2 -13 11 120.56 6.58 10.92 0.0
-1 -13 11 273.83 9.17 16.81 180.0
0 -13 11 0.00 5.88 0.49 180.0
1 -13 11 58.81 4.77 7.15 180.0
2 -13 11 50.13 5.12 7.08 180.0
3 -13 11 117.72 6.87 10.08 0.0
4 -13 11 87.21 5.97 8.80 180.0
5 -13 11 10.50 4.16 2.46 0.0
-4 -12 11 139.11 7.08 11.94 180.0
-3 -12 11 76.62 5.77 8.61 0.0
-2 -12 11 65.78 5.11 8.74 180.0
-1 -12 11 0.00 7.58 1.99 180.0
0 -12 11 621.87 13.00 24.08 0.0
1 -12 11 6.19 3.89 2.53 0.0
2 -12 11 264.23 8.85 16.53 0.0
3 -12 11 1.99 3.10 1.13 180.0
4 -12 11 6.37 9.91 1.67 0.0
5 -12 11 7.92 4.20 3.10 0.0
-5 -11 11 29.42 4.54 5.25 180.0
-4 -11 11 0.00 9.25 0.85 0.0
-3 -11 11 19.06 4.11 4.25 0.0
-2 -11 11 90.17 5.41 9.97 180.0
-1 -11 11 444.94 12.73 21.48 0.0
0 -11 11 117.12 4.46 10.77 180.0
1 -11 11 0.00 8.69 0.56 180.0
2 -11 11 19.11 4.09 4.51 0.0
3 -11 11 71.22 5.50 8.56 180.0
4 -11 11 20.46 4.31 3.67 0.0
5 -11 11 29.39 4.81 5.38 180.0
6 -11 11 6.91 3.63 0.50 0.0
-6 -10 11 5.35 10.74 2.36 180.0
-5 -10 11 32.63 4.63 6.19 180.0
-4 -10 11 163.14 7.05 12.81 0.0
-3 -10 11 245.23 8.33 16.13 180.0
-2 -10 11 104.79 5.91 10.08 0.0
-1 -10 11 0.00 8.05 1.71 0.0
0 -10 11 122.53 7.61 10.88 180.0
1 -10 11 305.12 8.39 17.11 0.0
2 -10 11 199.97 6.67 14.56 180.0
3 -10 11 19.85 3.48 4.47 0.0
4 -10 11 43.51 5.11 6.50 180.0
5 -10 11 25.36 4.22 5.64 180.0
6 -10 11 25.94 4.87 5.55 0.0
-6 -9 11 204.49 8.47 13.95 180.0
-5 -9 11 73.62 5.22 8.45 0.0
-4 -9 11 159.98 6.94 12.51 180.0
-3 -9 11 97.72 4.87 10.28 180.0
-2 -9 11 214.20 7.07 14.21 0.0
-1 -9 11 231.11 7.29 14.64 180.0
0 -9 11 486.68 11.32 22.43 0.0
1 -9 11 16.33 2.94 4.36 180.0
2 -9 11 27.47 3.70 4.66 0.0
3 -9 11 1.22 6.67 0.57 180.0
4 -9 11 64.21 5.34 8.08 180.0
5 -9 11 121.33 6.58 10.74 0.0
6 -9 11 0.00 8.04 2.33 180.0
-7 -8 11 99.34 6.87 10.00 180.0
-6 -8 11 0.00 8.44 0.72 180.0
-5 -8 11 7.78 3.54 2.05 0.0
-4 -8 11 256.79 8.40 15.97 180.0
-3 -8 11 278.69 8.14 15.81 0.0
-2 -8 11 47.17 3.54 6.83 180.0
-1 -8 11 105.37 4.41 10.06 0.0
0 -8 11 44.60 2.45 5.48 180.0
1 -8 11 388.40 11.13 19.99 180.0
2 -8 11 39.59 3.61 6.74 0.0
3 -8 11 187.69 6.32 13.39 180.0
4 -8 11 20.58 3.84 3.75 0.0
5 -8 11 7.61 4.16 3.77 0.0
6 -8 11 65.47 5.85 8.29 180.0
7 -8 11 31.78 5.16 5.80 0.0
-7 -7 11 3.51 3.49 1.16 180.0
-6 -7 11 229.85 8.21 14.74 0.0
-5 -7 11 156.74 7.26 12.32 180.0
-4 -7 11 22.99 3.21 4.07 0.0
-3 -7 11 58.10 3.83 7.95 0.0
-2 -7 11 116.65 4.56 10.90 180.0
-1 -7 11 189.75 6.65 13.82 0.0
0 -7 11 119.72 3.27 10.67 180.0
1 -7 11 675.11 17.07 26.15 0.0
2 -7 11 269.75 8.39 16.45 180.0
3 -7 11 127.03 5.88 11.75 180.0
4 -7 11 79.31 5.49 8.75 0.0
5 -7 11 330.58 10.35 17.82 180.0
6 -7 11 40.63 5.08 6.13 0.0
7 -7 11 0.00 10.01 1.17 0.0
-8 -6 11 39.52 5.11 5.43 180.0
-7 -6 11 0.74 3.17 0.51 0.0
-6 -6 11 136.95 6.67 12.17 180.0
-5 -6 11 0.00 7.89 0.52 180.0
-4 -6 11 6.96 2.77 2.88 0.0
-3 -6 11 395.64 13.15 18.85 180.0
-2 -6 11 569.37 15.48 23.56 0.0
-1 -6 11 419.88 13.11 20.86 180.0
0 -6 11 7.65 2.29 2.41 0.0
1 -6 11 96.00 4.22 9.65 180.0
2 -6 11 629.26 17.16 25.05 180.0
3 -6 11 325.61 9.62 17.89 0.0
4 -6 11 5.69 3.34 1.66 180.0
5 -6 11 30.27 4.59 4.55 0.0
6 -6 11 54.06 4.97 6.67 0.0
7 -6 11 17.36 4.66 4.60 180.0
-8 -5 11 44.64 4.64 6.10 0.0
-7 -5 11 15.03 3.59 3.54 0.0
-6 -5 11 0.00 8.31 1.78 0.0
-5 -5 11 80.55 4.83 8.84 0.0
-4 -5 11 288.10 8.39 17.20 180.0
-3 -5 11 139.62 4.86 11.79 0.0
-2 -5 11 145.10 4.90 12.70 180.0
-1 -5 11 0.00 6.15 1.56 0.0
0 -5 11 392.71 11.13 20.45 0.0
1 -5 11 804.06 18.17 29.08 180.0
2 -5 11 210.86 5.88 14.39 0.0
3 -5 11 7.48 3.12 3.17 0.0
4 -5 11 354.92 10.42 18.89 180.0
5 -5 11 53.75 5.19 7.01 0.0
6 -5 11 24.80 4.37 4.99 180.0
7 -5 11 1.31 10.92 1.97 180.0
-8 -4 11 40.36 4.94 6.03 0.0
-7 -4 11 191.53 7.77 13.59 180.0
-6 -4 11 53.50 4.93 6.72 0.0
-5 -4 11 143.91 6.27 12.39 180.0
-4 -4 11 32.69 3.19 5.88 0.0
-3 -4 11 738.31 17.85 27.60 0.0
-2 -4 11 434.36 13.24 20.70 180.0
-1 -4 11 954.18 26.15 29.81 0.0
0 -4 11 15.67 1.80 4.57 180.0
1 -4 11 70.58 3.77 8.23 180.0
2 -4 11 148.31 5.07 12.52 0.0
3 -4 11 209.19 6.38 15.35 180.0
4 -4 11 92.44 5.52 9.69 0.0
5 -4 11 1.07 8.30 1.72 180.0
6 -4 11 0.00 10.99 3.98 180.0
7 -4 11 37.37 5.22 5.72 0.0
-8 -3 11 32.04 4.39 5.31 180.0
-7 -3 11 4.74 3.59 3.28 0.0
-6 -3 11 78.73 5.32 8.49 0.0
-5 -3 11 73.16 4.37 8.97 180.0
-4 -3 11 235.75 6.82 14.69 0.0
-3 -3 11 1002.46 28.38 32.18 180.0
-2 -3 11 1505.36 34.54 39.68 0.0
-1 -3 11 17.16 2.76 4.37 180.0
0 -3 11 657.48 18.14 26.82 180.0
1 -3 11 555.46 15.22 23.81 0.0
2 -3 11 455.42 14.65 21.55 180.0
3 -3 11 9.17 2.98 3.21 180.0
4 -3 11 96.56 5.92 9.79 0.0
5 -3 11 28.29 4.49 5.79 180.0
6 -3 11 29.15 4.73 5.35 0.0
-9 -2 11 6.32 3.95 2.82 180.0
-8 -2 11 11.66 3.97 3.78 180.0
-7 -2 11 122.76 6.35 11.25 0.0
-6 -2 11 859.53 22.47 28.14 180.0
-5 -2 11 450.45 12.61 19.37 0.0
-4 -2 11 0.00 7.91 3.33 180.0
-3 -2 11 3.26 7.17 3.67 0.0
-2 -2 11 1455.67 33.46 37.86 0.0
-1 -2 11 1373.56 32.72 37.55 180.0
0 -2 11 546.58 10.73 24.22 0.0
1 -2 11 20.33 3.23 5.28 180.0
2 -2 11 35.33 3.50 5.74 180.0
3 -2 11 161.45 5.71 12.90 0.0
4 -2 11 151.84 7.52 13.02 180.0
5 -2 11 3.82 8.09 1.43 0.0
6 -2 11 0.00 10.45 1.39 180.0
-9 -1 11 1.29 9.15 2.29 180.0
-8 -1 11 79.86 5.93 9.02 0.0
-7 -1 11 20.11 4.54 4.71 180.0
-6 -1 11 81.54 5.78 8.42 180.0
-5 -1 11 637.72 18.26 24.70 0.0
-4 -1 11 810.71 18.96 28.38 180.0
-3 -1 11 2390.94 45.01 47.81 0.0
-2 -1 11 0.62 6.29 0.43 0.0
-1 -1 11 68.20 3.58 8.25 180.0
0 -1 11 684.08 12.18 26.82 0.0
1 -1 11 357.15 10.48 19.87 180.0
2 -1 11 51.48 4.02 6.64 0.0
3 -1 11 1.65 6.28 1.68 180.0
4 -1 11 0.18 7.43 0.03 180.0
5 -1 11 116.13 6.73 10.99 0.0
6 -1 11 45.03 5.41 6.12 180.0
-9 0 11 18.84 5.00 4.83 180.0
-8 0 11 8.99 3.49 2.63 0.0
-7 0 11 168.35 7.24 12.99 180.0
-6 0 11 72.50 5.40 7.83 0.0
-5 0 11 39.05 4.07 6.00 180.0
-4 0 11 86.33 4.40 9.31 0.0
-3 0 11 384.17 13.18 18.77 0.0
-2 0 11 359.43 12.91 19.00 180.0
-1 0 11 362.86 10.31 19.16 0.0
0 0 11 365.29 8.16 20.44 180.0
1 0 11 0.00 2.98 1.56 0.0
2 0 11 1.46 7.13 0.79 0.0
3 0 11 70.89 5.78 9.06 180.0
4 0 11 172.52 7.55 12.49 0.0
5 0 11 138.41 7.85 11.85 180.0
-9 1 11 5.53 10.77 3.49 0.0
-8 1 11 0.00 10.14 2.10 180.0
-7 1 11 21.01 3.80 3.01 0.0
-6 1 11 7.87 4.19 3.70 180.0
-5 1 11 16.25 3.11 4.04 0.0
-4 1 11 615.55 18.22 25.33 0.0
-3 1 11 89.14 4.30 9.59 180.0
-2 1 11 825.70 19.58 28.77 0.0
-1 1 11 100.99 4.75 9.72 180.0
0 1 11 106.81 3.45 11.56 180.0
1 1 11 359.84 10.31 18.86 0.0
2 1 11 75.37 5.78 8.57 180.0
3 1 11 70.97 5.82 8.20 0.0
4 1 11 0.00 7.50 2.85 180.0
5 1 11 0.00 9.85 1.22 180.0
-8 2 11 0.00 8.90 0.53 180.0
-7 2 11 0.00 3.45 0.02 180.0
-6 2 11 96.78 6.21 9.35 180.0
-5 2 11 427.70 13.27 21.01 0.0
-4 2 11 41.99 3.98 6.50 180.0
-3 2 11 76.10 4.59 9.68 180.0
-2 2 11 54.41 4.00 7.53 0.0
-1 2 11 508.37 16.60 22.90 180.0
0 2 11 32.57 8.14 5.06 0.0
1 2 11 71.26 5.22 8.09 180.0
2 2 11 112.69 7.03 10.77 180.0
3 2 11 65.80 5.34 7.56 0.0
4 2 11 36.71 5.20 6.22 180.0
-8 3 11 1.68 4.15 2.45 0.0
-7 3 11 50.56 5.19 7.91 180.0
-6 3 11 67.58 4.99 7.62 0.0
-5 3 11 53.90 4.82 7.09 0.0
-4 3 11 17.78 3.52 3.54 180.0
-3 3 11 118.35 5.38 10.59 0.0
-2 3 11 69.41 4.51 8.66 180.0
-1 3 11 32.78 3.25 5.23 0.0
0 3 11 0.00 8.08 0.66 180.0
1 3 11 4.33 7.76 2.59 180.0
2 3 11 465.45 13.16 22.56 0.0
3 3 11 56.50 5.17 6.71 180.0
4 3 11 0.00 12.10 1.81 0.0
-8 4 11 25.60 4.59 4.82 180.0
-7 4 11 15.61 4.02 2.59 0.0
-6 4 11 80.18 5.35 8.05 0.0
-5 4 11 169.14 7.35 13.39 180.0
-4 4 11 220.98 8.31 14.21 0.0
-3 4 11 112.75 6.75 11.20 180.0
-2 4 11 58.95 4.70 8.18 180.0
-1 4 11 16.86 3.95 3.13 0.0
0 4 11 93.92 8.32 9.80 180.0
1 4 11 0.00 10.37 5.13 0.0
2 4 11 93.72 6.28 9.60 180.0
3 4 11 32.35 4.74 6.15 180.0
-7 5 11 110.00 6.60 8.88 0.0
-6 5 11 13.30 4.22 4.13 180.0
-5 5 11 88.67 5.74 9.36 0.0
-4 5 11 28.40 4.44 4.53 0.0
-3 5 11 333.59 9.31 17.18 180.0
-2 5 11 74.07 5.62 8.36 0.0
-1 5 11 32.54 4.53 6.25 180.0
0 5 11 17.16 2.84 4.10 180.0
1 5 11 39.54 5.06 6.34 0.0
2 5 11 80.89 6.21 8.67 180.0
-6 6 11 84.27 6.26 8.79 180.0
-5 6 11 22.33 4.52 3.57 0.0
-4 6 11 168.12 7.48 12.25 180.0
-3 6 11 0.00 3.51 2.02 180.0
-2 6 11 0.00 10.57 2.43 180.0
-1 6 11 36.39 4.83 5.96 180.0
0 6 11 42.46 5.41 6.04 0.0
1 6 11 30.32 4.90 5.27 180.0
-5 7 11 0.00 9.32 0.32 180.0
-4 7 11 0.00 8.62 0.04 180.0
-3 7 11 18.01 3.80 3.77 0.0
-2 7 11 19.54 3.75 4.24 180.0
-1 7 11 45.87 4.93 6.52 0.0
0 7 11 0.00 6.52 0.47 0.0
-1 -14 12 2.04 8.26 0.62 0.0
0 -14 12 6.53 5.51 3.26 180.0
1 -14 12 41.80 5.60 6.62 0.0
2 -14 12 134.08 7.46 11.16 180.0
3 -14 12 33.92 4.58 4.82 0.0
-3 -13 12 18.96 4.03 4.77 0.0
-2 -13 12 2.55 9.64 4.72 0.0
-1 -13 12 99.10 6.09 9.72 180.0
0 -13 12 123.37 8.84 11.58 0.0
1 -13 12 62.45 5.17 7.43 180.0
2 -13 12 19.29 4.22 4.39 180.0
3 -13 12 6.17 3.78 1.83 0.0
4 -13 12 126.04 7.51 10.78 180.0
-4 -12 12 0.00 10.64 0.64 180.0
-3 -12 12 65.48 5.24 8.61 0.0
-2 -12 12 129.25 6.49 11.43 180.0
-1 -12 12 39.57 4.45 6.09 0.0
0 -12 12 3.63 3.39 1.70 0.0
1 -12 12 133.09 6.71 11.90 180.0
2 -12 12 141.37 6.76 12.15 0.0
3 -12 12 64.54 5.26 8.06 180.0
4 -12 12 48.30 4.93 6.74 0.0
5 -12 12 11.88 4.20 3.81 0.0
-5 -11 12 24.41 4.76 5.40 180.0
-4 -11 12 141.53 7.40 12.12 0.0
-3 -11 12 37.33 4.29 5.81 180.0
-2 -11 12 0.00 10.07 0.30 180.0
-1 -11 12 401.53 12.80 20.12 0.0
0 -11 12 170.82 5.18 12.87 180.0
1 -11 12 84.34 6.02 9.01 0.0
2 -11 12 46.10 5.15 6.54 180.0
3 -11 12 14.34 4.29 4.38 180.0
4 -11 12 0.00 8.19 0.36 180.0
5 -11 12 37.31 4.47 5.34 180.0
-6 -10 12 7.61 4.47 2.92 180.0
-5 -10 12 78.18 5.96 9.15 0.0
-4 -10 12 112.91 6.45 10.84 0.0
-3 -10 12 39.46 4.38 6.21 180.0
-2 -10 12 371.07 11.48 19.07 0.0
-1 -10 12 106.67 6.26 9.60 180.0
0 -10 12 50.59 3.30 7.33 180.0
1 -10 12 56.29 4.74 7.76 0.0
2 -10 12 74.17 5.12 8.95 180.0
3 -10 12 32.14 4.45 6.05 0.0
4 -10 12 0.00 8.15 1.95 180.0
5 -10 12 29.89 4.60 5.78 0.0
6 -10 12 9.60 3.45 2.04 0.0
-6 -9 12 0.77 3.39 0.29 180.0
-5 -9 12 115.40 6.00 10.24 0.0
-4 -9 12 202.66 7.74 13.50 180.0
-3 -9 12 7.03 3.53 1.69 0.0
-2 -9 12 27.48 3.43 5.75 0.0
-1 -9 12 107.57 5.13 10.80 180.0
0 -9 12 398.00 11.41 20.32 0.0
1 -9 12 192.99 6.35 13.84 180.0
2 -9 12 14.35 3.25 3.71 0.0
3 -9 12 12.30 3.31 3.21 180.0
4 -9 12 0.00 8.86 2.21 0.0
5 -9 12 97.38 6.34 9.85 0.0
6 -9 12 41.59 5.35 6.61 180.0
-7 -8 12 7.95 4.65 3.30 180.0
-6 -8 12 119.83 6.76 10.50 0.0
-5 -8 12 40.62 4.75 6.12 180.0
-4 -8 12 3.55 3.34 0.18 180.0
-3 -8 12 223.09 6.82 14.95 0.0
-2 -8 12 86.45 5.28 8.39 180.0
-1 -8 12 198.35 6.29 13.12 0.0
0 -8 12 95.09 3.38 9.68 180.0
1 -8 12 4.31 6.65 0.90 180.0
2 -8 12 0.00 7.51 0.10 180.0
3 -8 12 22.07 4.11 4.63 180.0
4 -8 12 85.83 5.93 9.14 0.0
5 -8 12 106.26 6.26 10.32 180.0
6 -8 12 4.76 4.10 1.57 0.0
-7 -7 12 73.30 5.38 7.98 0.0
-6 -7 12 0.99 3.34 1.24 180.0
-5 -7 12 30.84 4.32 4.75 180.0
-4 -7 12 107.26 5.41 10.49 0.0
-3 -7 12 24.85 4.03 4.47 180.0
-2 -7 12 284.17 8.82 16.25 0.0
-1 -7 12 16.97 2.88 4.70 180.0
0 -7 12 58.43 8.22 7.70 180.0
1 -7 12 232.85 6.48 15.64 0.0
2 -7 12 187.16 6.84 14.19 180.0
3 -7 12 133.01 5.76 11.73 0.0
4 -7 12 160.55 7.48 12.37 0.0
5 -7 12 3.63 8.17 1.42 0.0
6 -7 12 18.44 4.95 4.56 0.0
-8 -6 12 0.00 4.08 1.01 0.0
-7 -6 12 40.26 4.97 6.05 0.0
-6 -6 12 349.39 10.26 19.17 180.0
-5 -6 12 171.87 7.53 13.11 0.0
-4 -6 12 71.15 4.45 8.25 180.0
-3 -6 12 480.98 16.19 21.08 180.0
-2 -6 12 202.39 5.83 14.04 0.0
-1 -6 12 124.94 4.74 11.17 180.0
0 -6 12 110.00 6.90 11.17 0.0
1 -6 12 461.75 14.64 21.53 180.0
2 -6 12 0.00 7.30 0.34 0.0
3 -6 12 64.80 4.55 8.56 0.0
4 -6 12 442.39 15.45 21.05 180.0
5 -6 12 11.29 3.71 2.26 0.0
6 -6 12 0.00 10.81 0.65 0.0
-8 -5 12 59.99 5.53 7.49 0.0
-7 -5 12 63.42 5.30 7.72 180.0
-6 -5 12 0.00 7.17 1.40 0.0
-5 -5 12 102.03 5.74 10.17 0.0
-4 -5 12 54.42 4.59 6.72 180.0
-3 -5 12 2295.06 45.49 47.99 0.0
-2 -5 12 61.39 3.90 6.49 180.0
-1 -5 12 2.09 5.01 1.83 0.0
0 -5 12 208.89 4.47 14.58 180.0
1 -5 12 271.26 8.23 16.46 180.0
2 -5 12 456.80 12.99 22.08 0.0
3 -5 12 52.57 4.17 7.38 180.0
4 -5 12 251.31 9.34 15.17 0.0
5 -5 12 40.62 4.59 6.88 0.0
6 -5 12 41.45 5.23 6.71 180.0
-8 -4 12 3.98 8.43 0.02 180.0
-7 -4 12 167.20 7.19 12.27 180.0
-6 -4 12 68.84 5.05 8.57 0.0
-5 -4 12 265.73 8.51 16.90 180.0
-4 -4 12 33.10 3.82 4.96 0.0
-3 -4 12 514.07 15.46 23.37 180.0
-2 -4 12 550.13 15.46 23.85 180.0
-1 -4 12 210.87 6.39 14.64 0.0
0 -4 12 1520.52 42.34 39.52 180.0
1 -4 12 926.09 20.27 31.15 0.0
2 -4 12 56.91 4.03 7.38 180.0
3 -4 12 155.14 6.31 12.70 180.0
4 -4 12 118.67 6.74 10.31 0.0
5 -4 12 73.61 5.45 8.04 180.0
6 -4 12 1.29 9.46 1.69 0.0
-8 -3 12 116.97 6.92 11.13 180.0
-7 -3 12 24.06 4.05 5.52 0.0
-6 -3 12 5.73 3.16 2.02 180.0
-5 -3 12 26.03 3.63 4.65 180.0
-4 -3 12 1744.43 42.42 40.15 0.0
-3 -3 12 388.22 10.99 19.03 180.0
-2 -3 12 1151.68 30.90 32.69 0.0
-1 -3 12 477.92 14.33 21.38 180.0
0 -3 12 810.61 13.44 29.76 180.0
1 -3 12 314.78 8.87 17.87 0.0
2 -3 12 307.28 8.53 17.76 180.0
3 -3 12 260.42 8.69 16.89 0.0
4 -3 12 0.00 9.56 0.13 180.0
5 -3 12 13.84 4.37 4.40 180.0
6 -3 12 21.99 4.87 4.80 0.0
-8 -2 12 6.91 3.54 1.85 180.0
-7 -2 12 115.56 6.10 11.13 0.0
-6 -2 12 187.89 7.69 13.99 180.0
-5 -2 12 140.13 5.89 11.74 0.0
-4 -2 12 30.57 3.72 6.29 0.0
-3 -2 12 214.22 6.50 15.35 180.0
-2 -2 12 12.51 2.68 3.03 180.0
-1 -2 12 1031.95 29.18 31.77 180.0
0 -2 12 570.74 12.56 24.06 0.0
1 -2 12 155.45 5.65 12.79 180.0
2 -2 12 34.88 3.60 5.33 0.0
3 -2 12 23.75 4.50 6.30 0.0
4 -2 12 118.63 6.79 10.70 180.0
5 -2 12 28.66 5.23 5.86 0.0
-8 -1 12 1.26 10.77 3.64 0.0
-7 -1 12 10.68 3.85 3.59 180.0
-6 -1 12 18.90 4.09 3.77 0.0
-5 -1 12 34.66 3.72 6.28 0.0
-4 -1 12 0.08 2.92 0.73 180.0
-3 -1 12 36.54 3.48 6.58 180.0
-2 -1 12 1092.44 31.68 33.35 180.0
-1 -1 12 42.81 3.26 6.68 0.0
0 -1 12 242.34 5.08 16.17 180.0
1 -1 12 19.90 3.52 4.79 180.0
2 -1 12 328.31 10.32 18.90 0.0
3 -1 12 212.97 8.21 13.86 180.0
4 -1 12 13.50 3.99 4.17 0.0
5 -1 12 6.85 4.44 3.41 0.0
-8 0 12 12.20 3.84 3.56 180.0
-7 0 12 5.72 10.41 4.58 0.0
-6 0 12 23.80 4.44 4.17 0.0
-5 0 12 60.05 5.01 7.15 180.0
-4 0 12 264.32 7.14 16.06 0.0
-3 0 12 262.83 8.97 15.82 180.0
-2 0 12 25.70 3.31 5.77 180.0
-1 0 12 252.62 7.53 16.04 0.0
0 0 12 311.11 7.21 17.85 180.0
1 0 12 132.51 5.66 12.14 0.0
2 0 12 0.00 9.08 0.29 180.0
3 0 12 0.00 3.71 1.24 180.0
4 0 12 56.44 5.26 7.56 0.0
5 0 12 88.79 6.87 9.39 180.0
-8 1 12 0.00 9.26 2.95 180.0
-7 1 12 111.90 6.03 9.62 0.0
-6 1 12 0.00 10.18 0.60 180.0
-5 1 12 75.17 5.32 9.04 0.0
-4 1 12 27.78 3.33 5.08 180.0
-3 1 12 432.45 12.97 20.66 180.0
-2 1 12 146.05 6.30 11.55 0.0
-1 1 12 183.77 6.40 13.12 180.0
0 1 12 183.32 5.62 13.88 0.0
1 1 12 362.40 10.36 19.50 0.0
2 1 12 21.87 4.90 4.65 180.0
3 1 12 9.95 3.25 2.42 0.0
4 1 12 48.06 5.00 6.88 180.0
-8 2 12 11.35 4.57 4.29 0.0
-7 2 12 0.00 10.88 0.46 180.0
-6 2 12 0.00 8.40 2.30 0.0
-5 2 12 32.05 4.36 4.78 0.0
-4 2 12 306.23 10.51 17.06 180.0
-3 2 12 152.55 6.76 12.55 0.0
-2 2 12 225.82 7.08 16.47 180.0
-1 2 12 0.00 3.69 1.66 0.0
0 2 12 1.29 6.34 2.94 0.0
1 2 12 579.43 16.83 24.12 180.0
2 2 12 7.07 3.27 2.22 0.0
3 2 12 5.39 3.70 1.93 180.0
-8 3 12 9.77 3.87 1.71 0.0
-7 3 12 0.00 10.07 1.64 0.0
-6 3 12 232.90 8.05 15.44 0.0
-5 3 12 286.45 9.15 17.37 180.0
-4 3 12 0.00 4.15 0.27 180.0
-3 3 12 90.40 6.06 9.46 0.0
-2 3 12 238.39 8.57 16.27 180.0
-1 3 12 677.97 21.74 25.16 0.0
0 3 12 70.16 8.91 8.75 0.0
1 3 12 42.11 4.73 7.47 0.0
2 3 12 147.13 7.13 11.88 0.0
3 3 12 1.25 12.59 2.70 180.0
-7 4 12 2.57 7.77 1.41 0.0
-6 4 12 4.36 3.94 2.47 180.0
-5 4 12 96.61 6.24 10.67 180.0
-4 4 12 191.61 7.75 13.92 0.0
-3 4 12 119.74 6.43 10.66 180.0
-2 4 12 44.30 4.91 7.42 0.0
-1 4 12 10.50 4.18 3.43 0.0
0 4 12 76.09 3.78 8.17 180.0
1 4 12 7.62 12.03 5.33 0.0
2 4 12 98.85 6.77 9.66 180.0
-6 5 12 25.90 4.92 4.96 180.0
-5 5 12 129.85 6.82 10.29 0.0
-4 5 12 20.44 3.98 3.30 180.0
-3 5 12 20.45 4.11 3.93 180.0
-2 5 12 162.67 7.33 13.50 0.0
-1 5 12 1.31 3.28 1.77 180.0
0 5 12 4.63 3.91 1.62 0.0
1 5 12 6.82 10.54 3.92 180.0
-5 6 12 0.00 10.46 0.81 0.0
-4 6 12 63.16 5.37 7.41 180.0
-3 6 12 48.46 4.86 6.96 0.0
-2 6 12 40.23 4.76 5.64 180.0
-1 6 12 0.68 3.75 1.20 180.0
0 6 12 0.00 3.27 1.26 0.0
-1 -14 13 58.76 5.31 7.41 180.0
0 -14 13 0.00 7.13 1.55 0.0
1 -14 13 0.00 9.07 1.46 180.0
2 -14 13 52.02 5.53 7.39 180.0
-3 -13 13 54.62 5.03 6.62 0.0
-2 -13 13 51.78 5.23 6.94 180.0
-1 -13 13 5.47 3.56 2.27 180.0
0 -13 13 110.24 4.51 10.54 0.0
1 -13 13 84.45 6.19 9.11 180.0
2 -13 13 43.15 5.36 6.55 0.0
3 -13 13 2.74 9.82 2.11 180.0
-4 -12 13 9.27 3.89 2.72 180.0
-3 -12 13 2.54 9.13 3.24 180.0
-2 -12 13 115.72 6.62 10.53 180.0
-1 -12 13 84.45 5.61 9.49 0.0
0 -12 13 122.41 8.39 11.42 180.0
1 -12 13 34.54 4.00 5.93 180.0
2 -12 13 67.31 5.73 9.00 0.0
3 -12 13 89.99 6.01 8.50 180.0
4 -12 13 43.99 5.34 7.00 0.0
-5 -11 13 97.76 6.12 9.14 180.0
-4 -11 13 21.29 4.24 4.39 0.0
-3 -11 13 114.79 6.38 10.67 180.0
-2 -11 13 5.14 8.69 3.43 0.0
-1 -11 13 0.00 8.73 3.19 0.0
0 -11 13 118.27 4.50 11.22 180.0
1 -11 13 193.23 7.59 13.51 0.0
2 -11 13 129.06 6.55 10.77 180.0
3 -11 13 6.79 11.03 3.37 0.0
4 -11 13 19.26 4.01 4.06 0.0
5 -11 13 10.43 4.33 3.30 180.0
-5 -10 13 19.73 3.75 4.13 0.0
-4 -10 13 57.98 5.13 7.65 180.0
-3 -10 13 9.98 3.24 1.40 180.0
-2 -10 13 75.40 5.50 8.32 0.0
-1 -10 13 212.89 7.67 14.21 180.0
0 -10 13 8.17 2.77 2.52 0.0
1 -10 13 31.07 4.35 5.96 180.0
2 -10 13 0.00 9.79 1.55 180.0
3 -10 13 19.27 3.98 4.45 0.0
4 -10 13 20.52 4.58 4.99 180.0
5 -10 13 6.74 11.07 4.86 0.0
-6 -9 13 21.33 4.60 4.21 0.0
-5 -9 13 14.41 4.20 4.75 180.0
-4 -9 13 33.53 4.05 4.75 180.0
-3 -9 13 141.93 6.29 11.41 0.0
-2 -9 13 143.18 6.72 12.28 180.0
-1 -9 13 38.58 4.64 7.00 0.0
0 -9 13 39.31 6.66 6.56 0.0
1 -9 13 108.40 6.03 10.53 180.0
2 -9 13 88.76 5.64 9.43 0.0
3 -9 13 0.00 3.26 0.04 180.0
4 -9 13 42.66 4.77 6.69 0.0
5 -9 13 0.00 9.98 1.69 180.0
-6 -8 13 50.66 5.14 6.82 0.0
-5 -8 13 164.35 7.34 12.83 180.0
-4 -8 13 223.15 8.05 15.53 0.0
-3 -8 13 0.00 8.75 2.34 180.0
-2 -8 13 40.74 3.89 6.91 180.0
-1 -8 13 128.23 5.33 11.49 0.0
0 -8 13 962.59 16.50 31.45 180.0
1 -8 13 42.71 3.93 6.11 0.0
2 -8 13 0.00 3.16 0.08 0.0
3 -8 13 22.77 4.37 4.50 180.0
4 -8 13 0.00 3.76 1.99 0.0
5 -8 13 65.09 5.92 8.67 180.0
6 -8 13 8.20 4.24 3.54 0.0
-7 -7 13 58.81 5.66 7.14 0.0
-6 -7 13 103.97 6.45 10.92 180.0
-5 -7 13 5.64 4.04 3.93 0.0
-4 -7 13 292.48 10.63 17.65 0.0
-3 -7 13 492.11 13.80 22.33 180.0
-2 -7 13 390.62 12.41 19.55 0.0
-1 -7 13 177.41 6.70 13.28 180.0
0 -7 13 7.01 4.48 1.84 180.0
1 -7 13 181.10 6.07 13.51 0.0
2 -7 13 5.12 3.81 2.46 180.0
3 -7 13 218.75 8.91 14.76 0.0
4 -7 13 64.33 5.49 7.72 180.0
5 -7 13 63.37 5.28 7.38 0.0
6 -7 13 0.60 10.48 0.39 180.0
-7 -6 13 0.00 8.29 1.66 0.0
-6 -6 13 21.71 3.83 4.18 180.0
-5 -6 13 276.16 8.81 16.79 0.0
-4 -6 13 132.38 6.56 11.41 180.0
-3 -6 13 6.08 3.04 2.47 0.0
-2 -6 13 0.00 7.74 1.67 180.0
-1 -6 13 258.19 7.79 16.38 180.0
0 -6 13 370.94 13.70 19.24 0.0
1 -6 13 332.92 10.09 19.06 180.0
2 -6 13 507.22 17.62 22.98 0.0
3 -6 13 2.07 9.06 1.94 0.0
4 -6 13 61.38 5.30 7.16 180.0
5 -6 13 16.37 4.51 3.99 0.0
6 -6 13 44.04 5.27 6.65 180.0
-7 -5 13 92.00 5.51 8.47 180.0
-6 -5 13 210.14 8.50 15.03 0.0
-5 -5 13 0.00 8.65 1.43 0.0
-4 -5 13 29.83 4.11 5.50 180.0
-3 -5 13 1367.96 38.64 36.73 0.0
-2 -5 13 784.56 20.50 27.58 180.0
-1 -5 13 96.24 4.92 8.62 0.0
0 -5 13 37.94 6.52 6.24 0.0
1 -5 13 0.00 8.51 0.18 180.0
2 -5 13 394.89 12.76 20.48 0.0
3 -5 13 658.03 21.89 24.87 180.0
4 -5 13 71.22 5.49 8.08 0.0
5 -5 13 6.37 11.25 2.67 180.0
-8 -4 13 34.64 5.23 6.05 180.0
-7 -4 13 0.00 7.08 1.66 0.0
-6 -4 13 128.54 6.58 11.63 0.0
-5 -4 13 186.60 7.66 12.89 180.0
-4 -4 13 120.80 5.68 10.96 0.0
-3 -4 13 296.04 9.38 16.83 180.0
-2 -4 13 1225.62 34.82 34.52 180.0
-1 -4 13 486.29 16.05 21.68 0.0
0 -4 13 253.48 11.18 16.79 180.0
1 -4 13 284.37 8.23 17.04 0.0
2 -4 13 3.45 7.79 3.21 180.0
3 -4 13 57.51 5.57 8.09 0.0
4 -4 13 24.61 4.05 4.93 0.0
5 -4 13 50.53 5.62 7.64 180.0
-8 -3 13 4.06 11.87 4.12 180.0
-7 -3 13 141.10 6.79 11.54 0.0
-6 -3 13 45.17 4.89 6.56 180.0
-5 -3 13 8.37 3.72 3.62 180.0
-4 -3 13 29.20 3.72 5.36 0.0
-3 -3 13 32.30 4.05 5.46 180.0
-2 -3 13 27.75 3.50 5.43 0.0
-1 -3 13 86.39 4.57 9.40 0.0
0 -3 13 594.51 19.44 24.59 0.0
1 -3 13 72.02 4.42 8.56 0.0
2 -3 13 0.00 7.13 1.88 0.0
3 -3 13 66.80 5.73 8.09 0.0
4 -3 13 119.03 6.31 11.29 180.0
5 -3 13 0.00 9.72 3.23 0.0
-8 -2 13 44.85 4.85 5.58 0.0
-7 -2 13 27.63 4.09 5.07 180.0
-6 -2 13 4.73 3.56 1.92 180.0
-5 -2 13 32.79 4.51 5.43 0.0
-4 -2 13 76.08 4.58 8.39 180.0
-3 -2 13 16.88 3.76 4.75 0.0
-2 -2 13 143.74 6.07 11.90 180.0
-1 -2 13 21.00 4.49 5.47 0.0
0 -2 13 187.45 4.88 13.75 0.0
1 -2 13 315.63 9.84 18.59 180.0
2 -2 13 113.18 6.54 10.79 0.0
3 -2 13 75.41 5.67 9.16 180.0
4 -2 13 81.52 6.11 9.05 180.0
5 -2 13 42.12 5.49 6.63 0.0
-8 -1 13 34.08 4.92 5.39 0.0
-7 -1 13 51.23 5.11 6.48 180.0
-6 -1 13 150.11 7.17 13.03 0.0
-5 -1 13 80.70 5.72 9.06 180.0
-4 -1 13 64.04 4.67 7.89 180.0
-3 -1 13 1.46 2.62 0.63 180.0
-2 -1 13 97.94 5.05 9.98 180.0
-1 -1 13 523.81 17.17 22.60 0.0
0 -1 13 31.83 2.59 5.60 180.0
1 -1 13 47.92 4.67 7.51 0.0
2 -1 13 5.01 9.94 1.56 0.0
3 -1 13 42.60 4.29 6.67 180.0
4 -1 13 100.46 6.30 10.02 0.0
-8 0 13 67.16 5.62 7.66 180.0
-7 0 13 0.00 3.39 0.57 180.0
-6 0 13 9.55 4.12 3.84 180.0
-5 0 13 177.55 7.94 12.98 180.0
-4 0 13 10.25 3.42 3.26 180.0
-3 0 13 54.10 4.21 7.51 180.0
-2 0 13 515.13 17.55 23.59 0.0
-1 0 13 78.44 4.71 8.83 180.0
0 0 13 6.61 2.67 3.05 0.0
1 0 13 132.89 6.91 11.42 0.0
2 0 13 240.91 8.49 16.01 180.0
3 0 13 10.76 3.94 3.20 0.0
4 0 13 1.13 3.92 0.74 180.0
-8 1 13 1.41 10.45 1.20 180.0
-7 1 13 3.71 3.66 1.50 0.0
-6 1 13 6.68 10.90 5.30 180.0
-5 1 13 73.84 5.34 8.82 0.0
-4 1 13 76.41 5.49 8.11 180.0
-3 1 13 27.19 4.39 5.89 0.0
-2 1 13 87.91 6.08 8.65 0.0
-1 1 13 250.19 9.07 16.56 180.0
0 1 13 311.74 6.81 17.86 0.0
1 1 13 145.52 7.14 13.19 180.0
2 1 13 1.15 3.12 1.63 180.0
3 1 13 45.45 5.24 6.39 0.0
-7 2 13 8.26 3.99 2.28 180.0
-6 2 13 14.90 3.76 3.07 0.0
-5 2 13 11.94 3.98 4.21 180.0
-4 2 13 165.70 7.29 13.07 180.0
-3 2 13 336.50 11.58 17.75 0.0
-2 2 13 167.57 7.91 13.10 180.0
-1 2 13 85.50 5.95 9.44 0.0
0 2 13 32.12 3.01 5.43 0.0
1 2 13 327.59 9.41 18.36 180.0
2 2 13 15.91 4.31 3.80 0.0
3 2 13 24.68 4.25 4.05 180.0
-7 3 13 0.00 11.23 3.92 180.0
-6 3 13 0.00 8.97 0.81 0.0
-5 3 13 111.33 6.50 10.94 180.0
-4 3 13 93.20 5.44 9.63 0.0
-3 3 13 3.68 3.83 2.41 180.0
-2 3 13 47.77 4.58 7.03 180.0
-1 3 13 0.00 9.77 2.44 0.0
0 3 13 246.88 6.09 16.55 180.0
1 3 13 62.55 5.00 7.24 0.0
2 3 13 0.00 9.63 1.35 0.0
-6 4 13 27.48 4.81 5.04 180.0
-5 4 13 21.40 4.05 4.15 0.0
-4 4 13 8.52 4.09 4.02 0.0
-3 4 13 216.13 8.05 13.90 180.0
-2 4 13 210.12 8.14 14.12 0.0
-1 4 13 0.00 8.62 0.01 0.0
0 4 13 0.00 7.00 0.86 180.0
1 4 13 0.00 10.69 2.29 0.0
-5 5 13 49.95 5.29 7.17 0.0
-4 5 13 12.66 4.38 4.02 180.0
-3 5 13 62.28 5.62 7.47 0.0
-2 5 13 2.66 10.06 0.76 0.0
-1 5 13 29.90 4.75 6.00 180.0
0 5 13 4.99 2.86 1.63 0.0
-2 -13 14 0.00 10.67 2.43 180.0
-1 -13 14 64.92 5.47 7.75 0.0
0 -13 14 26.22 3.34 5.08 0.0
1 -13 14 34.68 5.04 5.97 180.0
2 -13 14 68.30 5.73 8.42 0.0
3 -13 14 33.78 5.17 5.29 180.0
-3 -12 14 3.88 8.30 2.12 180.0
-2 -12 14 4.30 8.10 0.67 0.0
-1 -12 14 47.99 4.99 6.79 0.0
0 -12 14 75.88 8.74 7.89 180.0
1 -12 14 44.07 4.88 6.34 0.0
2 -12 14 0.00 3.69 0.09 180.0
3 -12 14 0.00 10.67 1.22 180.0
4 -12 14 11.93 4.47 3.81 0.0
-4 -11 14 41.70 5.02 6.61 0.0
-2 -11 14 80.08 5.76 8.89 0.0
-1 -11 14 114.71 6.03 10.56 180.0
0 -11 14 4.99 3.32 2.89 0.0
1 -11 14 9.43 3.60 2.88 0.0
2 -11 14 44.96 4.82 6.20 180.0
3 -11 14 89.20 6.17 9.35 0.0
4 -11 14 6.80 10.71 3.42 180.0
-5 -10 14 39.45 4.83 6.16 0.0
-4 -10 14 99.18 6.15 10.58 180.0
-3 -10 14 32.60 4.33 5.38 0.0
-2 -10 14 49.75 5.28 8.94 180.0
-1 -10 14 25.74 4.19 5.01 180.0
0 -10 14 218.21 10.59 14.73 0.0
1 -10 14 209.44 7.86 14.95 180.0
2 -10 14 137.11 6.36 11.06 0.0
3 -10 14 0.00 8.58 0.19 0.0
4 -10 14 69.38 5.85 8.41 180.0
-6 -9 14 115.12 7.54 10.06 0.0
-5 -9 14 24.18 4.01 4.73 180.0
-4 -9 14 0.00 8.25 2.87 0.0
-3 -9 14 161.11 7.00 12.66 0.0
-2 -9 14 362.55 10.98 19.40 180.0
-1 -9 14 283.47 8.61 17.20 0.0
0 -9 14 38.42 3.24 5.79 180.0
1 -9 14 0.00 3.80 0.95 0.0
2 -9 14 249.27 8.41 15.51 0.0
3 -9 14 40.93 4.58 5.93 180.0
4 -9 14 99.07 6.57 9.37 0.0
5 -9 14 47.52 5.23 6.84 180.0
-6 -8 14 0.00 7.79 0.08 0.0
-5 -8 14 49.78 4.87 6.48 180.0
-4 -8 14 54.92 5.08 7.79 0.0
-3 -8 14 272.21 8.46 16.39 180.0
-2 -8 14 17.79 4.18 3.79 0.0
-1 -8 14 10.16 3.87 3.54 0.0
0 -8 14 349.65 10.59 19.06 180.0
1 -8 14 346.86 9.82 18.67 0.0
2 -8 14 184.97 8.16 13.51 180.0
3 -8 14 46.50 4.85 6.68 180.0
4 -8 14 45.95 5.07 7.31 180.0
5 -8 14 30.16 5.02 5.16 180.0
-7 -7 14 20.84 4.71 3.83 0.0
-6 -7 14 90.01 6.44 9.70 180.0
-5 -7 14 77.70 5.47 8.76 0.0
-4 -7 14 44.56 4.63 6.42 180.0
-3 -7 14 246.03 8.80 15.30 180.0
-2 -7 14 102.79 6.25 9.55 0.0
-1 -7 14 432.90 13.41 21.43 180.0
0 -7 14 282.72 7.95 16.99 0.0
1 -7 14 46.56 4.77 6.65 0.0
2 -7 14 170.02 7.92 12.74 180.0
3 -7 14 407.36 12.09 20.19 0.0
4 -7 14 59.20 5.44 7.73 180.0
5 -7 14 73.36 5.87 8.85 0.0
-7 -6 14 58.13 5.76 7.32 180.0
-6 -6 14 17.42 4.11 4.01 0.0
-5 -6 14 2.49 3.54 0.95 0.0
-4 -6 14 563.73 19.15 23.90 180.0
-3 -6 14 391.94 11.70 20.37 0.0
-2 -6 14 17.36 3.37 4.37 180.0
-1 -6 14 144.09 5.96 12.73 180.0
0 -6 14 861.39 15.77 29.89 0.0
1 -6 14 378.78 11.40 20.09 180.0
2 -6 14 31.23 4.51 5.50 0.0
3 -6 14 36.82 5.42 6.69 180.0
4 -6 14 50.62 5.45 7.65 180.0
5 -6 14 0.00 3.90 0.73 0.0
-7 -5 14 59.45 5.88 7.84 180.0
-6 -5 14 118.35 6.78 10.84 0.0
-5 -5 14 90.57 6.22 10.58 180.0
-4 -5 14 16.30 4.50 4.09 0.0
-3 -5 14 38.60 4.84 6.25 0.0
-2 -5 14 99.17 5.29 10.24 180.0
-1 -5 14 117.95 5.51 11.39 0.0
0 -5 14 30.15 3.11 4.94 0.0
1 -5 14 6.37 3.35 1.77 180.0
2 -5 14 8.90 3.69 1.83 180.0
3 -5 14 84.17 5.99 9.70 180.0
4 -5 14 14.36 4.29 4.43 0.0
5 -5 14 16.38 4.05 3.77 180.0
-7 -4 14 78.59 5.62 8.17 0.0
-6 -4 14 34.49 4.21 5.18 180.0
-5 -4 14 14.16 3.88 3.87 180.0
-4 -4 14 107.79 6.33 10.02 0.0
-3 -4 14 271.44 8.53 16.45 180.0
-2 -4 14 34.66 3.66 5.31 0.0
-1 -4 14 4.54 2.72 1.21 0.0
0 -4 14 89.67 3.56 9.63 180.0
1 -4 14 0.00 8.35 2.79 180.0
2 -4 14 219.26 8.76 14.21 180.0
3 -4 14 59.79 5.19 8.16 0.0
4 -4 14 3.76 10.15 1.60 180.0
5 -4 14 0.94 8.45 0.40 0.0
-7 -3 14 47.82 4.74 6.51 0.0
-6 -3 14 149.53 6.66 11.77 180.0
-5 -3 14 156.27 7.35 12.86 0.0
-4 -3 14 114.25 6.32 11.05 180.0
-3 -3 14 1.84 3.32 0.60 0.0
-2 -3 14 274.21 8.40 16.98 0.0
-1 -3 14 97.47 5.14 10.57 180.0
0 -3 14 237.02 7.94 16.40 0.0
1 -3 14 54.34 4.74 7.13 180.0
2 -3 14 3.35 9.27 2.80 0.0
3 -3 14 0.00 9.23 0.70 0.0
4 -3 14 68.31 5.93 8.83 180.0
-7 -2 14 108.85 6.76 10.40 180.0
-6 -2 14 20.81 3.84 4.40 0.0
-5 -2 14 53.39 5.27 7.91 0.0
-4 -2 14 22.48 3.59 4.78 180.0
-3 -2 14 294.31 9.32 17.14 0.0
-2 -2 14 0.00 7.86 2.13 180.0
-1 -2 14 31.09 4.21 5.99 0.0
0 -2 14 13.79 6.28 4.83 180.0
1 -2 14 40.17 4.64 5.24 180.0
2 -2 14 1.83 8.02 3.31 0.0
3 -2 14 54.26 5.29 8.04 180.0
4 -2 14 88.03 6.39 9.72 0.0
-7 -1 14 5.33 11.62 4.28 0.0
-6 -1 14 115.56 6.06 10.96 0.0
-5 -1 14 37.23 4.49 5.65 180.0
-4 -1 14 19.42 4.09 4.31 0.0
-3 -1 14 25.68 4.04 5.53 180.0
-2 -1 14 4.84 8.12 0.85 180.0
-1 -1 14 27.92 4.62 5.18 0.0
0 -1 14 335.55 8.62 17.54 180.0
1 -1 14 132.19 6.47 11.72 0.0
2 -1 14 104.24 5.98 11.18 180.0
3 -1 14 0.00 10.34 0.29 180.0
4 -1 14 40.17 5.31 5.69 0.0
-7 0 14 47.45 5.58 6.55 0.0
-6 0 14 36.98 4.73 6.66 180.0
-5 0 14 0.00 8.56 0.61 0.0
-4 0 14 41.68 4.88 6.63 0.0
-3 0 14 27.80 4.66 4.98 180.0
-2 0 14 334.35 10.06 17.94 0.0
-1 0 14 166.74 7.51 12.13 180.0
0 0 14 8.52 3.98 3.72 0.0
1 0 14 74.72 5.08 8.24 0.0
2 0 14 20.90 4.67 5.69 180.0
3 0 14 141.86 7.48 12.47 0.0
-7 1 14 2.61 3.50 0.07 0.0
-6 1 14 6.38 11.37 3.41 180.0
-5 1 14 45.54 4.65 7.37 0.0
-4 1 14 28.05 4.45 5.21 180.0
-3 1 14 33.90 3.93 4.93 0.0
-2 1 14 10.02 3.62 3.60 180.0
-1 1 14 0.00 3.76 0.01 0.0
0 1 14 200.34 9.06 14.69 0.0
1 1 14 179.85 7.76 13.64 180.0
2 1 14 39.96 4.76 5.70 0.0
-6 2 14 101.20 6.70 9.55 0.0
-5 2 14 3.85 11.29 4.28 180.0
-4 2 14 1.15 7.11 0.35 180.0
-3 2 14 64.56 5.24 8.48 0.0
-2 2 14 90.35 5.64 9.50 180.0
-1 2 14 40.47 4.61 6.66 0.0
0 2 14 64.14 3.81 8.92 180.0
1 2 14 1.08 3.84 0.44 0.0
2 2 14 43.25 5.34 6.90 0.0
-6 3 14 23.80 4.17 3.99 180.0
-5 3 14 39.21 4.79 6.69 180.0
-4 3 14 65.69 5.76 7.97 0.0
-3 3 14 63.25 4.92 6.64 180.0
-2 3 14 21.37 4.55 4.96 0.0
-1 3 14 48.81 4.45 6.11 0.0
0 3 14 10.31 3.13 3.41 180.0
1 3 14 80.15 5.89 8.20 0.0
-5 4 14 54.69 5.60 7.59 0.0
-4 4 14 8.84 3.95 2.00 180.0
-3 4 14 2.70 12.60 4.30 180.0
-2 4 14 15.50 4.23 4.56 0.0
-1 4 14 112.52 6.69 10.08 180.0
-1 -13 15 72.40 5.97 8.21 0.0
0 -13 15 0.00 6.87 1.49 0.0
1 -13 15 17.26 4.48 4.14 0.0
-3 -12 15 39.09 5.16 6.56 180.0
-2 -12 15 25.62 4.36 4.62 0.0
-1 -12 15 7.13 3.84 3.45 180.0
0 -12 15 20.87 3.31 4.79 180.0
1 -12 15 59.65 5.12 7.35 0.0
2 -12 15 80.65 6.20 9.16 180.0
3 -12 15 27.23 4.89 5.26 0.0
-4 -11 15 10.64 3.82 2.62 180.0
-3 -11 15 2.84 3.34 1.02 180.0
-2 -11 15 24.15 3.95 5.22 0.0
-1 -11 15 168.27 7.75 13.03 180.0
0 -11 15 118.82 4.64 10.87 0.0
1 -11 15 46.56 5.29 7.22 180.0
2 -11 15 4.38 3.64 1.94 180.0
3 -11 15 22.14 4.94 5.03 0.0
-4 -10 15 51.73 5.59 8.00 180.0
-3 -10 15 60.63 5.41 7.38 0.0
-2 -10 15 84.99 5.53 9.34 180.0
-1 -10 15 49.93 5.22 8.44 0.0
0 -10 15 117.92 4.39 11.58 0.0
1 -10 15 66.69 5.30 8.22 180.0
2 -10 15 97.65 6.45 10.27 0.0
3 -10 15 46.26 5.21 6.77 180.0
4 -10 15 0.00 12.12 1.61 0.0
-5 -9 15 60.85 5.53 7.25 180.0
-4 -9 15 43.85 4.88 6.89 0.0
-3 -9 15 0.00 8.59 0.98 0.0
-2 -9 15 1.88 3.67 1.38 0.0
-1 -9 15 96.00 6.13 10.03 0.0
0 -9 15 279.33 14.93 17.64 180.0
1 -9 15 89.83 5.86 9.06 0.0
2 -9 15 6.00 4.01 3.31 0.0
3 -9 15 80.10 6.12 9.14 180.0
4 -9 15 197.33 9.13 14.31 0.0
-6 -8 15 16.83 4.58 4.44 180.0
-5 -8 15 0.00 9.34 3.90 0.0
-4 -8 15 100.57 5.97 9.63 0.0
-3 -8 15 184.91 7.93 13.95 180.0
-2 -8 15 326.42 9.49 18.57 0.0
-1 -8 15 3.92 3.66 2.46 180.0
0 -8 15 0.00 5.82 0.64 0.0
1 -8 15 244.00 8.54 16.48 0.0
2 -8 15 345.70 11.64 19.18 180.0
3 -8 15 0.00 11.75 3.24 0.0
4 -8 15 21.97 4.82 4.51 180.0
-6 -7 15 34.96 5.24 6.74 180.0
-5 -7 15 168.17 7.55 12.90 0.0
-4 -7 15 137.62 6.81 11.60 180.0
-3 -7 15 94.33 5.68 9.80 0.0
-2 -7 15 12.76 3.56 3.37 0.0
-1 -7 15 178.85 7.33 13.80 180.0
0 -7 15 127.38 4.41 10.82 0.0
1 -7 15 50.76 4.98 7.46 180.0
2 -7 15 14.83 3.58 4.19 180.0
3 -7 15 211.46 8.20 14.79 0.0
4 -7 15 0.00 7.96 0.09 180.0
-6 -6 15 92.64 6.58 9.98 0.0
-5 -6 15 6.36 3.83 3.47 180.0
-4 -6 15 103.48 6.28 9.85 180.0
-3 -6 15 190.14 7.43 13.03 0.0
-2 -6 15 135.69 6.32 10.88 180.0
-1 -6 15 38.16 4.42 6.34 0.0
0 -6 15 3.70 6.26 1.63 0.0
1 -6 15 11.85 4.23 3.13 180.0
2 -6 15 71.93 5.75 8.31 0.0
3 -6 15 73.07 5.51 8.73 180.0
4 -6 15 5.23 12.66 3.26 0.0
-7 -5 15 0.00 10.14 2.46 180.0
-6 -5 15 25.94 4.34 4.40 0.0
-5 -5 15 50.66 5.14 7.36 180.0
-4 -5 15 364.80 11.61 20.04 0.0
-3 -5 15 144.52 6.63 12.12 180.0
-2 -5 15 0.00 7.86 1.00 180.0
-1 -5 15 244.73 8.45 15.56 0.0
0 -5 15 246.97 5.97 15.37 180.0
1 -5 15 154.07 7.33 11.98 0.0
2 -5 15 10.69 3.68 3.70 180.0
3 -5 15 0.98 3.44 0.09 0.0
4 -5 15 6.68 11.49 3.64 0.0
-7 -4 15 107.23 7.17 10.22 0.0
-6 -4 15 66.30 5.39 6.77 180.0
-5 -4 15 0.00 7.70 0.46 180.0
-4 -4 15 0.00 10.71 3.49 180.0
-3 -4 15 175.62 7.14 12.65 180.0
-2 -4 15 97.59 5.76 10.63 0.0
-1 -4 15 128.54 6.31 12.16 180.0
0 -4 15 0.18 2.95 0.69 0.0
1 -4 15 0.00 7.74 0.62 0.0
2 -4 15 48.68 4.67 7.31 180.0
3 -4 15 110.40 6.61 10.18 0.0
4 -4 15 0.00 9.98 2.35 180.0
-7 -3 15 38.85 5.48 5.83 180.0
-6 -3 15 13.06 3.98 3.87 180.0
-5 -3 15 20.30 3.76 4.59 0.0
-4 -3 15 193.93 7.93 13.89 180.0
-3 -3 15 6.36 3.74 3.15 0.0
-2 -3 15 17.18 3.28 3.83 180.0
-1 -3 15 39.14 4.24 6.08 180.0
0 -3 15 114.96 6.45 10.33 0.0
1 -3 15 66.41 5.05 7.13 180.0
2 -3 15 94.65 5.50 9.84 0.0
3 -3 15 33.60 4.69 5.50 180.0
-7 -2 15 64.59 6.20 7.44 180.0
-6 -2 15 50.72 5.51 7.40 0.0
-5 -2 15 126.74 6.35 12.01 180.0
-4 -2 15 4.35 3.26 1.27 0.0
-3 -2 15 75.45 5.15 7.84 0.0
-2 -2 15 116.95 6.33 9.96 180.0
-1 -2 15 232.84 8.12 15.64 0.0
0 -2 15 30.06 3.07 6.00 180.0
1 -2 15 2.25 3.18 0.34 180.0
2 -2 15 15.92 4.23 4.64 0.0
3 -2 15 70.73 6.08 8.09 180.0
-7 -1 15 24.05 4.48 4.58 0.0
-6 -1 15 16.71 4.23 3.64 180.0
-5 -1 15 85.03 5.89 8.91 180.0
-4 -1 15 3.05 9.78 3.21 0.0
-3 -1 15 182.96 7.53 14.54 180.0
-2 -1 15 21.35 4.08 4.85 0.0
0 -1 15 128.10 4.47 11.48 180.0
1 -1 15 59.24 5.05 7.42 0.0
2 -1 15 81.11 5.96 9.64 180.0
3 -1 15 15.30 4.45 3.55 0.0
-6 0 15 132.90 7.15 11.23 180.0
-5 0 15 50.50 5.24 8.05 0.0
-4 0 15 5.73 3.54 2.08 180.0
-3 0 15 2.26 6.44 2.96 0.0
-2 0 15 104.75 5.96 10.66 0.0
-1 0 15 78.27 5.46 8.93 180.0
0 0 15 91.85 4.31 9.59 0.0
1 0 15 0.00 10.43 0.05 180.0
2 0 15 0.00 9.53 1.73 180.0
-6 1 15 10.15 4.26 1.95 0.0
-5 1 15 0.00 10.24 0.97 0.0
-4 1 15 109.14 6.24 10.06 180.0
-3 1 15 86.76 6.03 8.75 0.0
-2 1 15 56.79 5.24 8.07 180.0
-1 1 15 0.00 3.82 0.16 180.0
0 1 15 10.50 2.90 2.99 0.0
1 1 15 203.52 8.78 14.10 180.0
-5 2 15 42.04 5.60 6.09 180.0
-4 2 15 34.41 5.09 6.39 0.0
-3 2 15 19.67 4.08 4.19 0.0
-2 2 15 0.00 3.71 1.57 180.0
-1 2 15 28.89 4.69 4.80 0.0
0 2 15 39.51 3.94 6.73 180.0
-4 3 15 38.51 5.07 6.78 0.0
-3 3 15 69.58 5.86 8.31 180.0
-2 3 15 38.78 4.82 6.14 0.0
-1 3 15 6.72 4.24 2.24 180.0
-1 -12 16 4.90 4.20 3.36 180.0
0 -12 16 0.00 12.08 1.35 0.0
1 -12 16 0.00 12.31 1.04 0.0
-3 -11 16 40.94 4.86 5.46 0.0
-2 -11 16 16.08 4.01 3.42 180.0
-1 -11 16 60.32 5.50 7.79 180.0
0 -11 16 46.09 3.54 6.64 0.0
1 -11 16 92.07 6.04 9.10 180.0
2 -11 16 13.10 4.39 4.15 0.0
-4 -10 16 27.76 4.61 4.65 180.0
-3 -10 16 28.68 4.38 5.31 0.0
-2 -10 16 131.00 6.75 11.66 180.0
-1 -10 16 130.94 6.73 11.70 0.0
0 -10 16 40.70 4.13 6.31 180.0
1 -10 16 0.00 6.23 2.09 180.0
2 -10 16 41.07 5.25 6.67 0.0
3 -10 16 54.59 5.21 7.17 180.0
-4 -9 16 67.17 5.85 8.33 0.0
-3 -9 16 140.13 6.79 12.10 180.0
-2 -9 16 34.59 4.71 6.39 0.0
-1 -9 16 8.54 3.57 1.59 0.0
0 -9 16 194.61 5.71 14.42 180.0
1 -9 16 91.62 5.89 9.45 0.0
2 -9 16 16.10 4.24 3.36 180.0
3 -9 16 38.31 4.83 6.15 180.0
-5 -8 16 59.55 5.44 6.40 0.0
-4 -8 16 13.16 3.97 4.59 0.0
-3 -8 16 28.63 4.42 5.89 180.0
-2 -8 16 67.38 5.02 7.69 0.0
-1 -8 16 120.70 6.38 11.65 180.0
0 -8 16 86.19 3.93 9.68 0.0
1 -8 16 0.00 8.35 2.20 0.0
2 -8 16 41.85 4.72 5.05 180.0
3 -8 16 116.09 7.24 10.78 0.0
-5 -7 16 4.50 8.50 1.55 0.0
-4 -7 16 449.07 14.19 22.14 180.0
-3 -7 16 65.69 5.29 7.68 0.0
-2 -7 16 5.72 3.55 3.01 180.0
-1 -7 16 0.00 8.30 0.45 180.0
0 -7 16 50.19 4.22 7.60 0.0
1 -7 16 122.25 6.26 11.19 180.0
2 -7 16 6.14 9.98 3.80 0.0
3 -7 16 95.64 6.62 9.75 180.0
-6 -6 16 64.71 5.52 7.46 0.0
-5 -6 16 5.59 3.71 2.10 180.0
-4 -6 16 141.47 7.25 12.90 0.0
-3 -6 16 58.99 4.82 8.27 0.0
-2 -6 16 43.74 4.53 5.85 180.0
-1 -6 16 104.97 6.06 10.09 0.0
0 -6 16 66.10 7.27 8.23 180.0
1 -6 16 31.43 3.95 5.58 0.0
2 -6 16 30.90 4.94 6.67 0.0
3 -6 16 19.19 4.34 3.88 180.0
-6 -5 16 67.66 5.58 7.38 180.0
-5 -5 16 19.35 4.21 5.75 180.0
-4 -5 16 4.16 11.25 2.28 0.0
-3 -5 16 144.20 6.73 12.81 180.0
-2 -5 16 132.53 7.02 10.99 0.0
-1 -5 16 36.62 4.70 6.71 0.0
0 -5 16 2.91 2.18 1.15 0.0
1 -5 16 17.36 4.31 5.19 0.0
2 -5 16 163.94 7.72 12.94 180.0
3 -5 16 2.15 4.24 2.48 0.0
-6 -4 16 57.65 5.48 6.62 180.0
-5 -4 16 232.22 8.82 14.96 0.0
-4 -4 16 0.00 10.89 3.84 180.0
-3 -4 16 105.71 6.11 11.60 0.0
-2 -4 16 95.39 5.86 9.97 0.0
-1 -4 16 139.96 7.07 12.34 180.0
0 -4 16 77.54 3.81 8.36 0.0
1 -4 16 54.07 5.41 7.52 180.0
2 -4 16 0.00 4.02 0.24 0.0
3 -4 16 39.63 5.18 6.20 0.0
-6 -3 16 1.35 9.05 2.80 0.0
-5 -3 16 5.17 9.35 2.22 0.0
-4 -3 16 2.83 3.74 1.75 180.0
-3 -3 16 183.43 7.37 13.82 0.0
-2 -3 16 32.34 4.32 6.01 180.0
-1 -3 16 114.68 6.11 11.80 0.0
0 -3 16 0.00 5.62 0.59 0.0
1 -3 16 77.36 5.51 8.76 180.0
2 -3 16 86.51 6.24 9.54 0.0
-6 -2 16 54.38 5.70 7.56 0.0
-5 -2 16 50.60 4.89 7.55 180.0
-4 -2 16 121.72 6.46 10.90 0.0
-3 -2 16 8.87 3.91 4.33 180.0
-2 -2 16 0.00 9.71 0.88 0.0
-1 -2 16 53.44 4.74 6.81 0.0
0 -2 16 91.23 5.33 10.53 180.0
1 -2 16 58.29 5.25 6.89 0.0
2 -2 16 14.21 3.95 3.40 180.0
-6 -1 16 62.30 5.67 7.28 180.0
-5 -1 16 41.13 5.04 6.58 0.0
-4 -1 16 63.14 5.29 7.85 0.0
-3 -1 16 42.05 4.67 6.99 180.0
-2 -1 16 185.46 7.98 13.84 0.0
-1 -1 16 135.99 7.03 11.38 180.0
0 -1 16 57.04 5.08 7.36 180.0
1 -1 16 26.57 4.43 4.24 0.0
-5 0 16 83.35 6.38 9.11 0.0
-4 0 16 87.19 6.06 8.80 180.0
-3 0 16 81.54 5.87 8.13 0.0
-2 0 16 0.00 3.71 0.94 180.0
-1 0 16 0.00 10.11 2.20 180.0
0 0 16 248.88 6.73 15.97 0.0
1 0 16 25.88 4.78 4.99 180.0
-4 1 16 10.23 4.01 2.71 180.0
-3 1 16 34.76 4.90 5.70 0.0
-2 1 16 157.90 7.81 13.18 180.0
-1 1 16 4.71 3.96 1.58 180.0
-1 -11 17 0.00 9.39 1.30 180.0
0 -11 17 3.84 3.90 2.59 0.0
-3 -10 17 0.85 3.26 0.95 0.0
-2 -10 17 0.00 10.13 1.96 180.0
-1 -10 17 151.39 7.34 13.25 0.0
0 -10 17 60.61 7.90 7.50 180.0
1 -10 17 2.62 12.70 5.38 0.0
-4 -9 17 50.84 5.78 7.73 0.0
-3 -9 17 67.90 5.58 8.15 180.0
-2 -9 17 59.98 5.36 7.33 0.0
-1 -9 17 36.34 4.89 5.63 180.0
0 -9 17 25.50 3.07 5.03 180.0
1 -9 17 32.28 4.65 5.30 0.0
2 -9 17 59.07 5.35 7.61 180.0
-4 -8 17 0.00 11.12 2.92 180.0
-3 -8 17 21.86 4.47 5.51 0.0
-2 -8 17 0.00 3.32 1.66 0.0
-1 -8 17 37.55 4.38 6.45 180.0
0 -8 17 94.74 10.49 10.33 0.0
1 -8 17 45.28 5.04 6.05 180.0
2 -8 17 0.00 9.97 1.93 180.0
-5 -7 17 3.05 4.58 2.34 180.0
-4 -7 17 38.13 5.20 6.65 180.0
-3 -7 17 8.55 3.89 2.52 0.0
-2 -7 17 69.17 5.73 8.53 180.0
-1 -7 17 16.87 4.15 4.78 0.0
0 -7 17 37.81 3.22 6.19 180.0
1 -7 17 15.31 4.24 4.05 180.0
2 -7 17 48.49 4.99 6.80 0.0
-5 -6 17 28.31 4.97 4.93 180.0
-4 -6 17 375.09 12.20 20.57 0.0
-3 -6 17 40.06 5.21 5.37 180.0
-2 -6 17 0.84 3.68 0.64 180.0
-1 -6 17 36.60 4.44 5.56 0.0
0 -6 17 111.91 4.61 10.24 180.0
1 -6 17 8.39 3.91 2.91 0.0
2 -6 17 55.57 5.47 8.09 180.0
-5 -5 17 14.39 4.25 2.72 0.0
-4 -5 17 12.32 4.05 4.42 180.0
-3 -5 17 244.48 8.89 16.27 180.0
-2 -5 17 29.79 4.54 5.09 0.0
-1 -5 17 181.51 8.00 14.57 180.0
0 -5 17 0.00 5.87 0.20 180.0
1 -5 17 0.00 9.11 2.55 180.0
2 -5 17 2.51 8.82 2.91 180.0
-5 -4 17 45.03 5.32 6.61 0.0
-4 -4 17 65.27 5.61 8.06 180.0
-3 -4 17 81.64 5.88 9.93 0.0
-2 -4 17 6.22 3.77 2.55 180.0
-1 -4 17 6.01 3.68 2.15 180.0
0 -4 17 13.50 3.10 4.41 0.0
1 -4 17 62.40 5.63 7.30 180.0
2 -4 17 53.39 5.48 7.16 0.0
-5 -3 17 38.58 5.38 6.72 180.0
-4 -3 17 0.00 10.55 1.85 0.0
-3 -3 17 5.54 3.59 2.40 0.0
-2 -3 17 200.49 8.17 14.54 180.0
-1 -3 17 32.59 4.88 5.97 0.0
0 -3 17 95.23 10.43 10.08 180.0
1 -3 17 0.00 4.01 0.12 0.0
-5 -2 17 57.65 5.56 6.67 180.0
-4 -2 17 60.92 5.66 7.50 0.0
-3 -2 17 168.89 7.92 12.91 180.0
-2 -2 17 35.03 5.08 6.07 0.0
-1 -2 17 1.33 11.41 2.18 180.0
0 -2 17 38.26 3.59 6.05 180.0
-4 -1 17 0.00 12.20 1.97 180.0
-3 -1 17 0.00 3.85 0.75 180.0
-2 -1 17 38.42 5.13 6.51 0.0
-1 -1 17 106.07 6.89 9.78 180.0
0 -1 17 51.28 3.94 7.00 0.0
-3 0 17 70.60 6.54 8.06 0.0
-2 0 17 51.46 5.50 6.74 180.0
-2 -9 18 6.88 4.40 2.68 0.0
-1 -9 18 61.24 5.72 8.33 180.0
0 -9 18 33.59 4.76 5.58 0.0
-3 -8 18 15.48 4.61 3.97 0.0
-2 -8 18 38.85 4.75 5.67 180.0
-1 -8 18 3.39 4.43 2.46 0.0
0 -8 18 65.80 4.17 8.07 0.0
-3 -7 18 2.46 4.37 2.15 0.0
-2 -7 18 46.80 5.31 7.37 180.0
-1 -7 18 158.52 7.99 12.44 0.0
0 -7 18 65.10 5.58 8.73 180.0
-3 -6 18 21.50 4.69 4.77 180.0
-2 -6 18 81.06 5.90 8.26 0.0
-1 -6 18 0.00 9.27 2.41 0.0
0 -6 18 0.00 7.32 0.22 0.0
-4 -5 18 92.82 6.62 9.28 180.0
-3 -5 18 0.00 10.34 0.52 0.0
-2 -5 18 34.04 5.16 6.10 0.0
-1 -5 18 137.37 7.52 12.58 180.0
0 -5 18 38.33 3.46 5.87 0.0
-3 -4 18 199.84 8.82 13.63 0.0
-2 -4 18 70.80 6.12 8.36 180.0
-1 -4 18 40.65 5.57 6.88 0.0
0 -4 18 17.83 3.21 4.33 0.0
-3 -3 18 0.00 12.20 0.27 180.0
-2 -3 18 37.57 5.21 5.36 180.0
-1 -3 18 60.30 5.88 7.54 0.0
 
